# Supplementary material for: Accurate prediction of the optical properties of nanoalloys with both plasmonic and magnetic elements
Source: Nat Commun. 2024 Jan 27;15:834. doi: 10.1038/s41467-024-45137-x (PMC10821890; doi:10.1038/s41467-024-45137-x)
Supplement: Supplementary file 4 — Source Data [file 41467_2024_45137_MOESM4_ESM.xlsx]

## Sheet: Figure 2a
Diameter (nm)	Relative frequency		Diameter (nm)	Relative frequency		Diameter (nm)	Relative frequency
	Sample A			Sample B			Sample C
7.5	0.00382		2.5	0.00185		2.5	0.30664
12.5	0.0153		7.5	0.00924		7.5	0.62109
17.5	0.0325		12.5	0.0573		12.5	0.05078
22.5	0.05927		17.5	0.20148		17.5	0.00781
27.5	0.06501		22.5	0.33087		22.5	0.01172
32.5	0.10707		27.5	0.27357		27.5	0.00195
37.5	0.15679		32.5	0.07763
42.5	0.12428		37.5	0.03327
47.5	0.09369		42.5	0.00924
52.5	0.09178		47.5	0.00185
57.5	0.06692		52.5	0.0037
62.5	0.05354		57.5	0
67.5	0.04398
72.5	0.0325
77.5	0.01338
82.5	0.00574
87.5	0.01147
92.5	0.00765
97.5	0.00191
102.5	0

## Sheet: Figure 2b
2q(°)	Intensity			2q(°)	Intensity			2q(°)	Intensity
	Sample A	Rietveld refinement			Sample B	Rietveld refinement			Sample C	Rietveld refinement
15.007	33229	33015.2		15.013	17843	17968.1		15.007	22744	22845.2
15.02	33685	32989		15.039	17627	17913.6		15.02	22924	22821.5
15.033	33110	32962.6		15.065	17362	17859.6		15.033	22703	22797.8
15.046	33262	32936.1		15.091	17649	17806.3		15.046	22929	22774.1
15.059	33072	32909.4		15.117	17629	17753.5		15.059	23089	22750.5
15.072	32961	32882.5		15.143	17675	17701.4		15.072	22561	22726.8
15.085	32771	32855.5		15.169	17423	17649.9		15.085	22966	22703.3
15.098	32951	32828.3		15.195	17483	17599		15.098	22831	22679.7
15.111	33008	32801		15.221	17306	17548.6		15.111	23092	22656.2
15.124	32659	32773.6		15.247	17252	17498.8		15.124	22761	22632.7
15.137	32593	32746		15.273	17242	17449.6		15.137	22713	22609.3
15.15	32766	32718.3		15.299	17099	17400.9		15.15	22675	22585.9
15.163	32807	32690.4		15.325	17152	17352.8		15.163	22535	22562.5
15.176	32707	32662.5		15.351	17541	17305.2		15.176	22392	22539.1
15.189	32619	32634.4		15.377	17110	17258.1		15.189	22733	22515.8
15.202	32842	32606.2		15.403	17248	17211.5		15.202	22831	22492.5
15.215	33103	32577.8		15.429	17217	17165.5		15.215	22666	22469.3
15.228	32257	32549.4		15.455	16975	17120		15.228	22432	22446
15.241	32584	32520.8		15.481	16945	17074.9		15.241	22495	22422.9
15.254	32394	32492.2		15.507	17115	17030.4		15.254	22358	22399.7
15.267	32177	32463.4		15.533	16887	16986.3		15.267	22721	22376.6
15.28	32218	32434.5		15.559	16924	16942.7		15.28	22517	22353.5
15.293	32142	32405.6		15.585	16978	16899.6		15.293	22393	22330.4
15.306	32407	32376.5		15.611	16846	16856.9		15.306	22281	22307.4
15.319	32380	32347.4		15.637	16763	16814.7		15.319	22379	22284.4
15.332	32552	32318.1		15.663	16882	16772.9		15.332	22511	22261.5
15.345	32385	32288.8		15.689	16616	16731.6		15.345	22324	22238.5
15.358	32307	32259.4		15.715	16582	16690.6		15.358	22076	22215.6
15.371	32104	32229.9		15.741	16595	16650.2		15.371	22276	22192.8
15.384	32146	32200.4		15.767	16572	16610.1		15.384	22306	22169.9
15.397	32351	32170.7		15.793	16557	16570.5		15.397	22181	22147.2
15.41	32073	32141		15.819	16502	16531.4		15.41	22179	22124.4
15.423	32003	32111.2		15.845	16442	16492.7		15.423	22126	22101.7
15.436	31995	32081.4		15.871	16495	16454.6		15.436	21931	22079
15.449	31938	32051.5		15.897	16483	16417.3		15.449	21966	22056.3
15.462	32072	32021.5		15.923	16402	16380.3		15.462	22008	22033.7
15.475	32098	31991.5		15.949	16224	16343		15.475	21903	22011.1
15.488	32263	31961.4		15.975	16234	16306		15.488	21967	21988.5
15.501	32017	31931.2		16.001	16320	16269.4		15.501	22137	21966
15.514	31770	31901		16.027	16458	16233.2		15.514	22121	21943.5
15.527	31703	31870.8		16.053	16366	16197.3		15.527	22158	21921
15.54	31706	31840.5		16.079	16355	16161.8		15.54	21946	21898.6
15.553	31810	31810.1		16.105	16356	16126.6		15.553	21917	21876.2
15.566	31688	31779.8		16.131	16194	16091.8		15.566	22087	21853.9
15.579	31363	31749.3		16.157	16069	16057.3		15.579	22047	21831.5
15.592	31160	31718.9		16.183	16164	16023.1		15.592	21876	21809.2
15.605	31238	31688.4		16.209	16252	15989.2		15.605	21840	21787
15.618	31306	31657.8		16.235	16179	15955.6		15.618	21770	21764.8
15.631	31394	31627.3		16.261	16010	15922.4		15.631	21653	21742.6
15.644	31699	31596.6		16.287	15949	15889.4		15.644	21667	21720.4
15.657	31626	31566		16.313	15988	15856.7		15.657	21734	21698.3
15.67	31379	31535.4		16.339	15886	15824.4		15.67	21854	21676.2
15.683	31478	31504.7		16.365	15858	15792.3		15.683	21760	21654.1
15.696	31561	31474		16.391	15866	15760.5		15.696	21616	21632.1
15.709	31496	31443.2		16.417	15827	15729		15.709	21639	21610.1
15.722	31340	31412.5		16.443	15739	15697.8		15.722	21647	21588.2
15.735	31256	31381.7		16.469	15612	15666.8		15.735	21532	21566.3
15.748	31310	31350.9		16.495	15736	15636.1		15.748	21411	21544.4
15.761	31238	31320.1		16.521	15821	15605.6		15.761	21538	21522.5
15.774	31142	31289.3		16.547	15632	15575.5		15.774	21441	21500.7
15.787	31333	31258.5		16.573	15540	15545.5		15.787	21356	21478.9
15.8	31420	31227.7		16.599	15748	15515.8		15.8	21459	21457.2
15.813	31201	31196.8		16.625	15793	15486.4		15.813	21399	21435.4
15.826	31319	31166		16.651	15718	15457.2		15.826	21372	21413.8
15.839	31311	31135.1		16.677	15607	15428.2		15.839	21390	21392.1
15.852	31078	31104.3		16.703	15676	15399.5		15.852	21346	21370.5
15.865	31110	31073.4		16.729	15638	15371		15.865	21398	21348.9
15.878	31033	31042.6		16.755	15568	15342.7		15.878	21294	21327.4
15.891	31029	31011.7		16.781	15511	15314.7		15.891	21481	21305.9
15.904	30929	30980.8		16.807	15396	15287		15.904	21350	21284.4
15.917	31084	30950		16.833	15354	15259.6		15.917	21364	21262.9
15.93	30802	30919.1		16.859	15245	15232.3		15.93	21168	21241.5
15.943	30773	30888.3		16.885	15356	15205.1		15.943	21057	21220.2
15.956	30958	30857.5		16.911	15272	15178.1		15.956	21064	21198.8
15.969	30751	30826.7		16.937	15216	15151.3		15.969	21028	21177.5
15.982	30688	30795.8		16.963	15387	15124.6		15.982	20992	21156.2
15.995	30862	30765		16.989	15366	15098.2		15.995	21109	21135
16.008	30876	30734.3		17.015	15065	15071.9		16.008	21249	21113.8
16.021	30670	30703.5		17.041	15069	15045.9		16.021	21217	21092.6
16.034	30656	30672.7		17.067	15071	15020		16.034	21126	21071.5
16.047	30528	30642		17.093	14935	14994.3		16.047	21051	21050.4
16.06	30652	30611.3		17.119	14954	14968.8		16.06	20936	21029.3
16.073	30474	30580.5		17.145	15134	14943.4		16.073	20854	21008.3
16.086	30416	30549.9		17.171	14865	14918.2		16.086	21017	20987.3
16.099	30441	30519.2		17.197	15116	14893.2		16.099	21074	20966.3
16.112	30348	30488.6		17.223	15113	14868.3		16.112	21053	20945.4
16.125	30508	30457.9		17.249	14852	14843.6		16.125	21004	20924.5
16.138	30221	30427.3		17.275	15185	14819.1		16.138	20654	20903.6
16.151	30219	30396.8		17.301	15088	14794.7		16.151	20610	20882.8
16.164	30121	30366.2		17.327	14956	14770.4		16.164	20775	20862
16.177	30477	30335.7		17.353	14733	14746.3		16.177	20783	20841.3
16.19	30152	30305.2		17.379	14833	14722.4		16.19	20990	20820.5
16.203	30039	30274.7		17.405	14706	14698.6		16.203	21003	20799.9
16.216	29966	30244.3		17.431	14797	14674.9		16.216	20967	20779.2
16.229	29984	30213.9		17.457	14851	14651.4		16.229	20758	20758.6
16.242	30187	30183.5		17.483	14679	14628		16.242	20902	20738
16.255	30253	30153.2		17.509	14691	14604.8		16.255	20571	20717.5
16.268	30633	30122.9		17.535	14698	14581.7		16.268	20361	20697
16.281	29910	30092.6		17.561	14615	14558.8		16.281	20731	20676.6
16.294	30183	30062.4		17.587	14592	14535.9		16.294	20747	20656.1
16.307	30132	30032.2		17.613	14828	14513.2		16.307	20909	20635.7
16.32	29706	30002		17.639	14628	14490.6		16.32	20567	20615.3
16.333	29884	29971.9		17.665	14401	14468.1		16.333	20620	20595
16.346	29863	29941.8		17.691	14555	14445.7		16.346	20574	20574.7
16.359	29943	29911.7		17.717	14594	14423.4		16.359	20683	20554.4
16.372	29721	29881.7		17.743	14603	14401.3		16.372	20371	20534.1
16.385	29968	29851.7		17.769	14602	14379.2		16.385	20488	20513.9
16.398	29819	29821.8		17.795	14642	14357.3		16.398	20370	20493.7
16.411	29964	29791.9		17.821	14357	14335.4		16.411	20430	20473.6
16.424	29922	29762		17.847	14358	14313.7		16.424	20472	20453.5
16.437	29782	29732.2		17.873	14376	14292.1		16.437	20446	20433.4
16.45	29382	29702.4		17.899	14436	14270.6		16.45	20439	20413.4
16.463	29645	29672.7		17.925	14364	14249.2		16.463	20257	20393.4
16.476	29615	29643		17.951	14304	14227.8		16.476	20388	20373.4
16.489	29768	29613.4		17.977	14211	14206.6		16.489	20318	20353.5
16.502	29674	29583.8		18.003	14140	14185.5		16.502	20374	20333.6
16.515	29515	29554.2		18.029	13979	14164.4		16.515	20230	20313.7
16.528	29545	29524.7		18.055	14103	14143.5		16.528	20285	20293.9
16.541	29386	29495.2		18.081	14263	14122.6		16.541	20075	20274.1
16.554	29677	29465.8		18.107	14124	14101.9		16.554	20379	20254.3
16.567	29634	29436.5		18.133	14036	14081.2		16.567	20408	20234.6
16.58	29438	29407.1		18.159	14005	14060.6		16.58	20296	20214.9
16.593	29390	29377.9		18.185	14063	14040		16.593	20194	20195.2
16.606	29624	29348.7		18.211	14046	14019.6		16.606	19960	20175.6
16.619	29423	29319.5		18.237	13986	13999.2		16.619	19962	20156
16.632	29300	29290.4		18.263	14113	13979		16.632	20095	20136.4
16.645	29339	29261.3		18.289	14186	13958.8		16.645	20074	20116.9
16.658	29232	29232.3		18.315	14110	13938.6		16.658	20048	20097.4
16.671	29081	29203.3		18.341	13944	13918.6		16.671	20122	20077.9
16.684	29120	29174.4		18.367	13972	13898.6		16.684	20098	20058.5
16.697	29177	29145.5		18.393	14024	13878.7		16.697	19965	20039.1
16.71	29225	29116.7		18.419	13886	13858.8		16.71	20002	20019.7
16.723	29146	29087.9		18.445	14000	13839.1		16.723	19979	20000.4
16.736	28751	29059.2		18.471	13936	13819.4		16.736	19999	19981.1
16.749	28773	29030.5		18.497	13763	13799.7		16.749	19993	19961.8
16.762	28841	29001.9		18.523	13757	13780.1		16.762	20005	19942.6
16.775	29170	28973.4		18.549	13802	13760.6		16.775	19902	19923.4
16.788	29049	28944.8		18.575	13709	13741.2		16.788	19708	19904.2
16.801	28826	28916.4		18.601	13672	13721.8		16.801	19667	19885.1
16.814	28694	28888		18.627	13670	13702.5		16.814	19608	19866
16.827	28838	28859.7		18.653	13586	13683.2		16.827	19775	19847
16.84	28951	28831.4		18.679	13690	13664		16.84	19755	19827.9
16.853	28875	28803.1		18.705	13652	13644.8		16.853	19720	19808.9
16.866	28709	28775		18.731	13693	13625.8		16.866	19802	19790
16.879	28638	28746.8		18.757	13814	13606.7		16.879	19896	19771.1
16.892	28831	28718.8		18.783	13589	13587.7		16.892	19801	19752.2
16.905	28776	28690.8		18.809	13444	13568.8		16.905	19775	19733.3
16.918	28587	28662.8		18.835	13437	13549.9		16.918	19695	19714.5
16.931	28773	28634.9		18.861	13529	13531.1		16.931	19503	19695.7
16.944	28575	28607		18.887	13558	13512.3		16.944	19616	19676.9
16.957	28343	28579.3		18.913	13482	13493.6		16.957	19616	19658.2
16.97	28398	28551.5		18.939	13606	13474.9		16.97	19520	19639.5
16.983	28330	28523.8		18.965	13572	13456.3		16.983	19619	19620.9
16.996	28388	28496.2		18.991	13403	13437.7		16.996	19513	19602.2
17.009	28422	28468.7		19.017	13380	13419.2		17.009	19458	19583.6
17.022	28302	28441.1		19.043	13367	13400.7		17.022	19474	19565.1
17.035	28251	28413.7		19.069	13333	13382.3		17.035	19408	19546.6
17.048	28311	28386.3		19.095	13279	13363.9		17.048	19392	19528.1
17.061	28354	28359		19.121	13255	13345.5		17.061	19307	19509.6
17.074	28220	28331.7		19.147	13308	13327.2		17.074	19347	19491.2
17.087	28118	28304.5		19.173	13477	13308.9		17.087	19458	19472.8
17.1	28285	28277.3		19.199	13444	13290.7		17.1	19506	19454.4
17.113	28257	28250.2		19.225	13282	13272.5		17.113	19318	19436.1
17.126	28323	28223.1		19.251	13224	13254.4		17.126	19207	19417.8
17.139	28305	28196.2		19.277	13196	13236.3		17.139	19191	19399.5
17.152	28145	28169.2		19.303	13297	13218.2		17.152	19252	19381.3
17.165	28218	28142.3		19.329	13191	13200.2		17.165	19213	19363.1
17.178	28113	28115.5		19.355	13226	13182.2		17.178	19328	19344.9
17.191	28051	28088.8		19.381	13176	13164.3		17.191	19270	19326.8
17.204	28234	28062.1		19.407	13261	13146.3		17.204	19087	19308.7
17.217	28326	28035.4		19.433	13229	13128.5		17.217	19155	19290.6
17.23	27888	28008.8		19.459	12989	13110.6		17.23	19228	19272.6
17.243	28111	27982.3		19.485	12862	13092.8		17.243	19280	19254.6
17.256	28078	27955.8		19.511	12978	13075.1		17.256	19249	19236.6
17.269	27975	27929.4		19.537	12947	13057.3		17.269	19075	19218.7
17.282	27980	27903.1		19.563	12837	13039.6		17.282	19280	19200.8
17.295	27816	27876.8		19.589	12961	13022		17.295	19153	19182.9
17.308	27642	27850.5		19.615	12840	13004.3		17.308	18980	19165
17.321	27495	27824.3		19.641	12930	12986.7		17.321	19028	19147.2
17.334	27683	27798.2		19.667	12908	12969.2		17.334	18937	19129.5
17.347	27606	27772.1		19.693	12762	12951.7		17.347	18958	19111.7
17.36	27743	27746.1		19.719	12847	12934.2		17.36	19032	19094
17.373	27559	27720.2		19.745	12851	12916.7		17.373	18919	19076.3
17.386	27692	27694.3		19.771	12933	12899.3		17.386	18936	19058.7
17.399	27652	27668.5		19.797	12860	12881.9		17.399	19014	19041.1
17.412	27837	27642.7		19.823	12799	12864.5		17.412	18965	19023.5
17.425	27716	27617		19.849	12566	12847.2		17.425	18914	19005.9
17.438	27444	27591.3		19.875	12670	12829.9		17.438	18847	18988.4
17.451	27691	27565.7		19.901	12710	12812.6		17.451	18699	18970.9
17.464	27610	27540.1		19.927	12643	12795.3		17.464	18901	18953.4
17.477	27495	27514.6		19.953	12649	12778.1		17.477	18809	18936
17.49	27364	27489.2		19.979	12668	12760.9		17.49	18561	18918.6
17.503	27451	27463.8		20.005	12566	12743.7		17.503	18990	18901.3
17.516	27344	27438.5		20.031	12582	12726.6		17.516	18739	18883.9
17.529	27283	27413.3		20.057	12684	12709.5		17.529	18804	18866.6
17.542	27453	27388		20.083	12703	12692.4		17.542	18882	18849.4
17.555	27129	27362.9		20.109	12719	12675.4		17.555	18758	18832.1
17.568	27468	27337.8		20.135	12627	12658.4		17.568	18737	18814.9
17.581	27322	27312.8		20.161	12578	12641.4		17.581	18519	18797.8
17.594	27230	27287.8		20.187	12387	12624.4		17.594	18606	18780.6
17.607	27409	27262.9		20.213	12600	12607.5		17.607	18879	18763.5
17.62	27343	27238		20.239	12381	12590.5		17.62	18822	18746.4
17.633	27307	27213.2		20.265	12477	12573.7		17.633	18679	18729.4
17.646	27515	27188.4		20.291	12560	12556.8		17.646	18521	18712.3
17.659	27089	27163.7		20.317	12446	12540		17.659	18740	18695.4
17.672	27299	27139.1		20.343	12307	12523.2		17.672	18580	18678.4
17.685	27218	27114.5		20.369	12430	12506.4		17.685	18443	18661.5
17.698	27075	27090		20.395	12370	12489.6		17.698	18398	18644.6
17.711	27210	27065.5		20.421	12300	12472.9		17.711	18557	18627.7
17.724	27142	27041.1		20.447	12148	12456.2		17.724	18612	18610.9
17.737	27363	27016.7		20.473	12244	12439.5		17.737	18508	18594.1
17.75	27063	26992.4		20.499	12213	12422.9		17.75	18444	18577.3
17.763	27115	26968.2		20.525	12303	12406.3		17.763	18427	18560.6
17.776	27069	26944		20.551	12335	12389.7		17.776	18201	18543.9
17.789	26975	26919.8		20.577	12381	12373.1		17.789	18163	18527.2
17.802	27074	26895.7		20.603	12139	12356.6		17.802	18356	18510.5
17.815	26832	26871.7		20.629	12171	12340.1		17.815	18360	18493.9
17.828	26927	26847.7		20.655	12183	12323.6		17.828	18346	18477.3
17.841	27092	26823.8		20.681	12226	12307.1		17.841	18325	18460.8
17.854	26778	26799.9		20.707	12096	12290.7		17.854	18356	18444.3
17.867	26499	26776.1		20.733	12114	12274.3		17.867	18424	18427.8
17.88	26819	26752.4		20.759	12155	12257.9		17.88	18409	18411.3
17.893	26775	26728.7		20.785	12078	12241.5		17.893	18268	18394.9
17.906	26661	26705		20.811	12091	12225.2		17.906	18003	18378.5
17.919	26625	26681.4		20.837	12013	12208.9		17.919	18001	18362.1
17.932	26252	26657.8		20.863	12058	12192.6		17.932	18284	18345.7
17.945	26384	26634.4		20.889	12028	12176.3		17.945	18184	18329.4
17.958	26718	26610.9		20.915	12041	12160.1		17.958	18003	18313.1
17.971	26496	26587.5		20.941	12093	12143.9		17.971	18095	18296.9
17.984	26577	26564.2		20.967	12028	12127.7		17.984	18265	18280.7
17.997	26443	26540.9		20.993	12077	12111.6		17.997	18202	18264.5
18.01	26363	26517.7		21.019	12089	12095.4		18.01	18144	18248.3
18.023	26310	26494.5		21.045	11990	12079.3		18.023	18035	18232.2
18.036	26367	26471.4		21.071	12027	12063.2		18.036	18011	18216.2
18.049	26285	26448.3		21.097	11985	12047.2		18.049	18013	18200.1
18.062	26447	26425.3		21.123	11901	12031.2		18.062	18063	18184.1
18.075	26840	26402.3		21.149	11803	12015.2		18.075	17959	18168
18.088	26609	26379.4		21.175	11649	11999.2		18.088	18057	18152.1
18.101	26549	26356.5		21.201	11754	11983.3		18.101	17933	18136.1
18.114	26694	26333.7		21.227	11875	11967.3		18.114	17842	18120.2
18.127	26444	26310.9		21.253	11618	11951.5		18.127	17888	18104.3
18.14	26335	26288.2		21.279	11600	11935.6		18.14	17887	18088.4
18.153	26458	26265.5		21.305	11853	11919.8		18.153	17859	18072.5
18.166	26227	26242.9		21.331	11746	11904.1		18.166	17922	18056.7
18.179	26094	26220.3		21.357	11691	11888.3		18.179	18029	18040.9
18.192	26355	26197.8		21.383	11746	11872.5		18.192	18027	18025.2
18.205	26263	26175.4		21.409	11760	11856.8		18.205	18091	18009.5
18.218	26066	26152.9		21.435	11823	11841.1		18.218	17959	17993.8
18.231	25993	26130.6		21.461	11869	11825.4		18.231	17870	17978.1
18.244	25881	26108.3		21.487	11774	11809.8		18.244	17888	17962.5
18.257	26103	26086		21.513	11658	11794.1		18.257	17870	17946.8
18.27	26183	26063.8		21.539	11607	11778.5		18.27	17812	17931.3
18.283	25960	26041.6		21.565	11718	11763		18.283	17831	17915.7
18.296	25929	26019.5		21.591	11777	11747.4		18.296	17935	17900.2
18.309	26008	25997.4		21.617	11698	11731.9		18.309	17787	17884.7
18.322	25916	25975.4		21.643	11630	11716.5		18.322	17692	17869.2
18.335	25751	25953.4		21.669	11603	11701.1		18.335	17836	17853.8
18.348	25807	25931.5		21.695	11682	11685.9		18.348	17849	17838.4
18.361	25905	25909.6		21.721	11574	11670.6		18.361	17765	17823
18.374	26003	25887.8		21.747	11418	11655.2		18.374	17668	17807.6
18.387	25933	25866		21.773	11550	11639.9		18.387	17631	17792.3
18.4	25625	25844.2		21.799	11609	11624.6		18.4	17688	17777
18.413	25659	25822.5		21.825	11509	11609.3		18.413	17644	17761.7
18.426	25780	25800.9		21.851	11729	11594		18.426	17821	17746.5
18.439	25748	25779.3		21.877	11745	11578.8		18.439	17850	17731.3
18.452	25861	25757.7		21.903	11576	11563.6		18.452	17678	17716.1
18.465	25786	25736.2		21.929	11638	11548.4		18.465	17719	17700.9
18.478	25591	25714.8		21.955	11535	11533.3		18.478	17622	17685.8
18.491	25589	25693.4		21.981	11429	11518.2		18.491	17608	17670.7
18.504	25817	25672		22.007	11457	11503.1		18.504	17570	17655.6
18.517	25764	25650.7		22.033	11608	11488		18.517	17456	17640.5
18.53	25792	25629.4		22.059	11629	11473		18.53	17585	17625.5
18.543	25644	25608.2		22.085	11548	11458		18.543	17559	17610.5
18.556	25408	25587		22.111	11473	11443.1		18.556	17518	17595.6
18.569	25574	25565.8		22.137	11506	11428.1		18.569	17673	17580.6
18.582	25709	25544.7		22.163	11435	11413.2		18.582	17779	17565.7
18.595	25583	25523.7		22.189	11410	11398.3		18.595	17412	17550.8
18.608	25581	25502.7		22.215	11510	11383.5		18.608	17464	17536
18.621	25442	25481.7		22.241	11402	11368.7		18.621	17371	17521.1
18.634	25467	25460.8		22.267	11382	11353.9		18.634	17448	17506.3
18.647	25420	25439.9		22.293	11437	11339.1		18.647	17425	17491.5
18.66	25458	25419.1		22.319	11457	11324.4		18.66	17191	17476.8
18.673	25452	25398.3		22.345	11451	11309.7		18.673	17384	17462.1
18.686	25591	25377.6		22.371	11329	11295.1		18.686	17405	17447.4
18.699	25432	25356.9		22.397	11262	11280.4		18.699	17365	17432.7
18.712	25492	25336.2		22.423	11213	11265.8		18.712	17288	17418
18.725	25579	25315.6		22.449	11274	11251.3		18.725	17441	17403.4
18.738	25624	25295		22.475	11293	11236.8		18.738	17487	17388.8
18.751	25439	25274.5		22.501	11051	11222.3		18.751	17368	17374.3
18.764	25616	25254		22.527	11481	11207.8		18.764	17336	17359.7
18.777	25201	25233.6		22.553	11359	11193.5		18.777	17507	17345.2
18.79	25202	25213.2		22.579	11432	11179.2		18.79	17710	17330.7
18.803	25171	25192.8		22.605	11242	11164.8		18.803	17434	17316.3
18.816	25265	25172.5		22.631	11361	11150.5		18.816	17381	17301.8
18.829	25313	25152.2		22.657	11288	11136.2		18.829	17225	17287.4
18.842	25149	25132		22.683	11288	11121.9		18.842	17205	17273.1
18.855	25333	25111.8		22.709	11226	11107.7		18.855	17481	17258.7
18.868	24923	25091.6		22.735	11289	11093.5		18.868	17488	17244.4
18.881	25049	25071.5		22.761	11277	11079.3		18.881	17423	17230.1
18.894	25178	25051.4		22.787	11017	11065.2		18.894	17540	17215.8
18.907	24873	25031.4		22.813	11182	11051		18.907	17378	17201.5
18.92	25048	25011.4		22.839	11383	11037		18.92	17284	17187.3
18.933	25099	24991.4		22.865	11132	11022.9		18.933	17215	17173.1
18.946	24960	24971.5		22.891	11092	11008.9		18.946	17568	17158.9
18.959	24923	24951.7		22.917	11166	10995		18.959	17396	17144.8
18.972	25098	24931.9		22.943	11092	10981		18.972	17511	17130.7
18.985	24851	24912.2		22.969	11075	10967.1		18.985	17413	17116.6
18.998	24969	24892.6		22.995	11056	10953.2		18.998	17586	17102.5
19.011	24735	24873		23.021	11057	10939.4		19.011	17368	17088.4
19.024	24814	24853.5		23.047	11094	10925.6		19.024	17604	17074.4
19.037	24992	24834.2		23.073	11108	10911.8		19.037	17576	17060.4
19.05	24912	24815.2		23.099	10876	10898.1		19.05	17558	17046.5
19.063	25011	24796.5		23.125	11000	10884.4		19.063	17570	17032.5
19.076	24812	24777.3		23.151	11005	10870.7		19.076	17474	17018.6
19.089	24749	24757.8		23.177	11058	10857.1		19.089	17706	17004.7
19.102	25162	24738.4		23.203	10933	10843.5		19.102	17518	16990.8
19.115	24750	24719		23.229	10915	10830		19.115	17636	16977
19.128	24857	24699.6		23.255	10824	10816.4		19.128	17744	16963.1
19.141	24782	24680.3		23.281	11012	10802.9		19.141	17626	16949.3
19.154	24876	24661		23.307	10834	10789.5		19.154	17544	16935.6
19.167	24783	24641.8		23.333	10742	10776.1		19.167	17769	16921.8
19.18	24724	24622.5		23.359	10844	10762.7		19.18	17557	16908.1
19.193	24702	24603.4		23.385	10948	10749.4		19.193	17585	16894.4
19.206	24815	24584.2		23.411	10879	10736		19.206	17649	16880.7
19.219	24716	24565.1		23.437	10639	10722.8		19.219	17457	16867.1
19.232	24614	24546		23.463	10683	10709.5		19.232	17602	16853.4
19.245	24495	24527		23.489	10623	10696.3		19.245	17479	16839.8
19.258	24503	24508		23.515	10748	10683.2		19.258	17468	16826.3
19.271	24637	24489.1		23.541	10713	10670.1		19.271	17657	16812.7
19.284	24709	24470.1		23.567	10710	10657		19.284	17650	16799.2
19.297	24552	24451.3		23.593	10634	10643.9		19.297	17542	16785.7
19.31	24334	24432.4		23.619	10493	10630.9		19.31	17474	16772.2
19.323	24420	24413.6		23.645	10470	10617.9		19.323	17419	16758.7
19.336	24484	24394.8		23.671	10684	10605		19.336	17391	16745.3
19.349	24171	24376.1		23.697	10715	10592.1		19.349	17378	16731.9
19.362	24202	24357.4		23.723	10712	10579.2		19.362	17305	16718.5
19.375	24304	24338.7		23.749	10620	10566.4		19.375	17283	16705.1
19.388	24389	24320.1		23.775	10693	10553.6		19.388	17132	16691.8
19.401	24236	24301.5		23.801	10452	10540.9		19.401	16949	16678.5
19.414	24189	24282.9		23.827	10458	10528.1		19.414	17089	16665.2
19.427	24102	24264.4		23.853	10504	10515.5		19.427	17244	16651.9
19.44	24127	24245.9		23.879	10432	10502.8		19.44	16969	16638.6
19.453	24286	24227.4		23.905	10401	10490.2		19.453	16933	16625.4
19.466	24350	24209		23.931	10415	10477.7		19.466	16912	16612.2
19.479	24246	24190.6		23.957	10334.9	10465.1		19.479	16828	16599
19.492	24155	24172.2		23.983	10175.9	10452.6		19.492	16622	16585.9
19.505	24108	24153.9		24.009	10244.9	10440.2		19.505	16598	16572.7
19.518	23954	24135.6		24.035	10278.9	10427.8		19.518	16702	16559.6
19.531	24104	24117.3		24.061	10265.9	10415.4		19.531	16712	16546.5
19.544	24220	24099.1		24.087	10321.9	10403		19.544	16513	16533.5
19.557	24027	24080.9		24.113	10367.9	10390.7		19.557	16396	16520.4
19.57	24119	24062.8		24.139	10226.8	10378.5		19.57	16454	16507.4
19.583	24187	24044.6		24.165	10154.8	10366.3		19.583	16546	16494.4
19.596	24183	24026.5		24.191	10271.7	10354.1		19.596	16634	16481.4
19.609	24026	24008.5		24.217	10286.6	10341.9		19.609	16612	16468.5
19.622	23961	23990.5		24.243	10231.5	10329.8		19.622	16473	16455.6
19.635	24116	23972.5		24.269	10233.2	10317.8		19.635	16425	16442.7
19.648	24098	23954.5		24.295	10207.4	10305.7		19.648	16405	16429.8
19.661	24059	23936.6		24.321	10132.1	10293.7		19.661	16394	16416.9
19.674	23764	23918.7		24.347	10084.4	10281.8		19.674	16376	16404.1
19.687	23666	23900.8		24.373	10049	10269.9		19.687	16282	16391.3
19.7	23772	23883		24.399	10124.9	10258		19.7	16434	16378.5
19.713	23843	23865.2		24.425	10141.8	10246.2		19.713	16433	16365.7
19.726	23930	23847.4		24.451	10132.6	10234.4		19.726	16316	16352.9
19.739	23870	23829.7		24.477	10174	10222.6		19.739	16167	16340.2
19.752	23889	23812		24.503	10148.8	10210.9		19.752	16202	16327.5
19.765	23897	23794.3		24.529	10083.7	10199.2		19.765	16258	16314.8
19.778	23743	23776.6		24.555	10125	10187.6		19.778	16201	16302.1
19.791	23756	23759		24.581	10134	10176		19.791	16230	16289.5
19.804	23973	23741.5		24.607	9987.46	10164.4		19.804	16241	16276.9
19.817	23870	23723.9		24.633	10012.4	10152.9		19.817	16124	16264.3
19.83	23503	23706.4		24.659	10149.8	10141.4		19.83	16159	16251.7
19.843	23382	23688.9		24.685	10023.2	10130		19.843	16052	16239.1
19.856	23554	23671.4		24.711	10133.5	10118.5		19.856	16087	16226.6
19.869	23601	23654		24.737	9984.59	10107.2		19.869	15985	16214.1
19.882	23551	23636.6		24.763	9847.68	10095.9		19.882	15811	16201.6
19.895	23547	23619.3		24.789	9952.75	10084.6		19.895	15961	16189.1
19.908	23679	23601.9		24.815	10111.8	10073.3		19.908	16064	16176.7
19.921	23848	23584.6		24.841	9995.83	10062.1		19.921	16028	16164.2
19.934	23660	23567.4		24.867	9951.85	10050.9		19.934	15966	16151.9
19.947	23544	23550.1		24.893	10083.9	10039.8		19.947	16012	16139.5
19.96	23560	23532.9		24.919	10054.9	10028.7		19.96	15916	16127.1
19.973	23396	23515.7		24.945	9980.91	10017.7		19.973	15942	16114.8
19.986	23381	23498.6		24.971	9920.92	10006.7		19.986	15868	16102.4
19.999	23350	23481.4		24.997	10012.9	9995.7		19.999	16056	16090.1
20.012	23512	23464.4		25.023	9936.94	9984.77		20.012	15993	16077.9
20.025	23278	23447.3		25.049	10011.9	9973.88		20.025	15988	16065.6
20.038	23456	23430.3		25.075	9919.95	9963.03		20.038	15983	16053.3
20.051	23522	23413.3		25.101	9910.96	9952.21		20.051	15769	16041.1
20.064	23239	23396.3		25.127	10017	9941.44		20.064	15631	16028.9
20.077	23434	23379.3		25.153	9983.97	9930.71		20.077	15658	16016.7
20.09	23166	23362.4		25.179	9978.97	9920.01		20.09	15959	16004.6
20.103	22971	23345.5		25.205	10029	9909.36		20.103	15596	15992.4
20.116	23440	23328.7		25.231	10138	9898.75		20.116	15875	15980.3
20.129	23397	23311.8		25.257	9940.98	9888.17		20.129	15764	15968.2
20.142	23156	23295		25.283	10036	9877.65		20.142	15802	15956.1
20.155	23086	23278.3		25.309	10016	9867.2		20.155	15760	15944
20.168	23094	23261.5		25.335	9836.99	9856.84		20.168	15807	15932
20.181	23309	23244.8		25.361	9903.99	9846.61		20.181	15844	15920
20.194	23237	23228.1		25.387	9708.99	9836.61		20.194	15662	15908
20.207	23027	23211.5		25.413	9739	9826.98		20.207	15731	15896
20.22	23000	23194.8		25.439	9693	9817.36		20.22	15799	15884
20.233	23405	23178.2		25.465	9614	9807.11		20.233	15748	15872.1
20.246	23104	23161.7		25.491	9780	9796.9		20.246	15680	15860.2
20.259	22937	23145.1		25.517	9796	9786.73		20.259	15506	15848.2
20.272	23220	23128.6		25.543	9695	9776.59		20.272	15695	15836.4
20.285	22813	23112.1		25.569	9824	9766.5		20.285	15817	15824.5
20.298	23106	23095.7		25.595	9599	9756.45		20.298	15655	15812.6
20.311	23090	23079.2		25.621	9706	9746.43		20.311	15513	15800.8
20.324	23061	23062.8		25.647	9770	9736.46		20.324	15660	15789
20.337	22951	23046.4		25.673	9629	9726.52		20.337	15754	15777.2
20.35	22755	23030.1		25.699	9789	9716.62		20.35	15584	15765.4
20.363	22773	23013.8		25.725	9755	9706.76		20.363	15488	15753.7
20.376	22951	22997.5		25.751	9676	9696.95		20.376	15576	15742
20.389	22854	22981.2		25.777	9823	9687.2		20.389	15470	15730.2
20.402	22679	22965		25.803	9752	9677.46		20.402	15292	15718.5
20.415	22558	22948.7		25.829	9567	9667.76		20.415	15615	15706.9
20.428	22704	22932.6		25.855	9551	9658.1		20.428	15643	15695.2
20.441	22639	22916.4		25.881	9675	9648.48		20.441	15452	15683.6
20.454	22946	22900.3		25.907	9618	9638.89		20.454	15414	15671.9
20.467	22959	22884.2		25.933	9620	9629.35		20.467	15444	15660.3
20.48	22874	22868.1		25.959	9721	9619.84		20.48	15484	15648.8
20.493	23056	22852		25.985	9636	9610.37		20.493	15352	15637.2
20.506	22977	22836		26.011	9605	9600.94		20.506	15352	15625.6
20.519	22714	22820		26.037	9574	9591.55		20.519	15405	15614.1
20.532	22889	22804		26.063	9555	9582.21		20.532	15377	15602.6
20.545	22861	22788.1		26.089	9567	9572.95		20.545	15340	15591.1
20.558	22789	22772.2		26.115	9569	9563.77		20.558	15479	15579.6
20.571	22813	22756.3		26.141	9549	9554.72		20.571	15400	15568.2
20.584	22673	22740.4		26.167	9643	9545.9		20.584	15380	15556.7
20.597	22716	22724.6		26.193	9508	9537.45		20.597	15582	15545.3
20.61	22650	22708.8		26.219	9536	9529.02		20.61	15472	15533.9
20.623	22705	22693		26.245	9644	9519.95		20.623	15428	15522.5
20.636	22779	22677.2		26.271	9540	9510.91		20.636	15332	15511.2
20.649	22748	22661.5		26.297	9493	9501.92		20.649	15319	15499.8
20.662	22713	22645.8		26.323	9491	9492.96		20.662	15310	15488.5
20.675	22664	22630.1		26.349	9423	9484.04		20.675	15240	15477.2
20.688	22717	22614.4		26.375	9525	9475.15		20.688	15231	15465.9
20.701	22579	22598.8		26.401	9413	9466.31		20.701	15316	15454.6
20.714	22564	22583.2		26.427	9481	9457.5		20.714	15314	15443.3
20.727	22452	22567.6		26.453	9438	9448.73		20.727	15256	15432.1
20.74	22466	22552.1		26.479	9326	9440.01		20.74	15154	15420.8
20.753	22592	22536.6		26.505	9370	9431.36		20.753	15280	15409.6
20.766	22391	22521.1		26.531	9437	9422.8		20.766	15314	15398.4
20.779	22371	22505.6		26.557	9481	9414.29		20.779	15246	15387.3
20.792	22447	22490.1		26.583	9612	9405.71		20.792	15071	15376.1
20.805	22526	22474.7		26.609	9584	9397.16		20.805	15127	15365
20.818	22445	22459.3		26.635	9532	9388.66		20.818	15085	15353.8
20.831	22395	22443.9		26.661	9471	9380.19		20.831	15019	15342.7
20.844	22544	22428.6		26.687	9487	9371.76		20.844	15178	15331.6
20.857	22429	22413.3		26.713	9528	9363.37		20.857	15101	15320.6
20.87	22268	22398		26.739	9562	9355.01		20.87	15054	15309.5
20.883	22083	22382.7		26.765	9544	9346.69		20.883	15061	15298.5
20.896	22097	22367.4		26.791	9565	9338.41		20.896	14963	15287.4
20.909	22453	22352.2		26.817	9518	9330.16		20.909	15031	15276.4
20.922	22405	22337		26.843	9436	9321.95		20.922	15091	15265.4
20.935	22179	22321.8		26.869	9476	9313.78		20.935	15014	15254.5
20.948	22188	22306.7		26.895	9476	9305.66		20.948	14929	15243.5
20.961	22237	22291.6		26.921	9390	9297.59		20.961	14985	15232.6
20.974	22295	22276.5		26.947	9309	9289.53		20.974	15014	15221.6
20.987	22151	22261.4		26.973	9269	9281.5		20.987	14943	15210.7
21	22008	22246.4		26.999	9213	9273.51		21	14993	15199.8
21.013	22101	22231.3		27.025	9318	9265.56		21.013	15055	15189
21.026	22074	22216.3		27.051	9286	9257.64		21.026	15114	15178.1
21.039	21948	22201.4		27.077	9220	9249.76		21.039	15081	15167.3
21.052	21982	22186.4		27.103	9342	9241.92		21.052	14978	15156.4
21.065	22042	22171.5		27.129	9397	9234.11		21.065	14921	15145.6
21.078	21829	22156.6		27.155	9352	9226.34		21.078	15025	15134.8
21.091	21872	22141.7		27.181	9360	9218.6		21.091	14952	15124
21.104	22183	22126.8		27.207	9273	9210.9		21.104	14719	15113.3
21.117	22081	22112		27.233	9298.99	9203.24		21.117	14797	15102.5
21.13	21808	22097.2		27.259	9266.95	9195.61		21.13	14863	15091.8
21.143	21726	22082.4		27.285	9291.85	9188.01		21.143	14862	15081.1
21.156	22194	22067.7		27.311	9229.67	9180.45		21.156	14952	15070.4
21.169	22146	22052.9		27.337	9362.39	9172.93		21.169	14990	15059.7
21.182	21994	22038.2		27.363	9396.95	9165.44		21.182	14815	15049
21.195	22058	22023.6		27.389	9449.25	9157.99		21.195	14994	15038.4
21.208	21884	22008.9		27.415	9379.95	9150.57		21.208	14882	15027.7
21.221	21931	21994.3		27.441	9338.81	9143.19		21.221	14895	15017.1
21.234	21827	21979.7		27.467	9324.44	9135.84		21.234	14770	15006.5
21.247	21885	21965.1		27.493	9245.03	9128.52		21.247	15011	14995.9
21.26	22029	21950.5		27.519	9291.58	9121.24		21.26	14789	14985.3
21.273	22023	21936		27.545	9165.09	9114		21.273	14926	14974.7
21.286	22027	21921.5		27.571	9275.54	9106.79		21.286	14657	14964.2
21.299	21918	21907		27.597	9249.91	9099.62		21.299	14656	14953.7
21.312	21808	21892.5		27.623	9221.14	9092.47		21.312	14796	14943.1
21.325	21992	21878.1		27.649	9176.23	9085.37		21.325	14592	14932.6
21.338	21652	21863.6		27.675	9181.12	9078.3		21.338	14712	14922.1
21.351	21674	21849.2		27.701	9074.72	9071.26		21.351	14775	14911.7
21.364	21997	21834.9		27.727	9079.9	9064.25		21.364	14834	14901.2
21.377	21730	21820.5		27.753	9045.28	9057.28		21.377	14691	14890.8
21.39	21699	21806.2		27.779	9227.56	9050.35		21.39	14742	14880.3
21.403	21852	21791.9		27.805	9227.1	9043.44		21.403	14658	14869.9
21.416	21935	21777.6		27.831	9213.93	9036.57		21.416	14843	14859.5
21.429	21595	21763.4		27.857	9214.7	9029.74		21.429	14694	14849.1
21.442	21616	21749.1		27.883	9371.04	9022.94		21.442	14763	14838.8
21.455	21715	21734.9		27.909	9233.8	9016.17		21.455	14342	14828.4
21.468	21564	21720.7		27.935	9199.76	9009.43		21.468	14395	14818.1
21.481	21567	21706.6		27.961	9324.45	9002.73		21.481	14687	14807.7
21.494	21826	21692.4		27.987	9162.7	8996.06		21.494	14676	14797.4
21.507	21594	21678.3		28.013	9146.6	8989.43		21.507	14903	14787.1
21.52	21629	21664.2		28.039	9269.94	8982.82		21.52	14508	14776.8
21.533	21655	21650.2		28.065	9158.32	8976.26		21.533	14618	14766.5
21.546	21620	21636.1		28.091	9311.17	8969.72		21.546	14581	14756.3
21.559	21556	21622.1		28.117	9088.6	8963.21		21.559	14519	14746
21.572	21688	21608.1		28.143	9127.82	8956.74		21.572	14533	14735.8
21.585	21549	21594.1		28.169	9000.43	8950.3		21.585	14780	14725.6
21.598	21730	21580.2		28.195	9117.58	8943.9		21.598	14333	14715.4
21.611	21481	21566.2		28.221	9117.58	8937.52		21.611	14513	14705.2
21.624	21647	21552.3		28.247	8976.43	8931.18		21.624	14656	14695
21.637	21807	21538.4		28.273	8951.73	8924.87		21.637	14729	14684.9
21.65	21656	21524.6		28.299	8930.56	8918.6		21.65	14624	14674.7
21.663	21340	21510.7		28.325	8976.43	8912.36		21.663	14459	14664.6
21.676	21489	21496.9		28.351	9343.41	8906.15		21.676	14583	14654.5
21.689	21470	21483.1		28.377	9117.58	8899.97		21.689	14512	14644.4
21.702	21373	21469.4		28.403	9029.36	8893.81		21.702	14464	14634.3
21.715	21486	21455.6		28.429	9290.48	8887.69		21.715	14426	14624.2
21.728	21495	21441.9		28.455	9212.85	8881.61		21.728	14586	14614.1
21.741	21130	21428.2		28.481	9039.95	8875.55		21.741	14359	14604.1
21.754	21389	21414.5		28.507	9117.58	8869.53		21.754	14577	14594
21.767	21488	21400.9		28.533	9202.27	8863.54		21.767	14491	14584
21.78	21449	21387.2		28.559	9204.35	8857.58		21.78	14532	14574
21.793	21544	21373.6		28.585	9268.67	8851.65		21.793	14719	14564
21.806	21438	21360		28.611	9082.29	8845.75		21.806	14399	14554
21.819	21345	21346.5		28.637	9212.85	8839.89		21.819	14374	14544
21.832	21453	21332.9		28.663	9071.71	8834.05		21.832	14557	14534.1
21.845	21040	21319.4		28.689	9128.17	8828.25		21.845	14578	14524.1
21.858	21273	21305.9		28.715	9205.6	8822.47		21.858	14378	14514.2
21.871	21266	21292.5		28.741	9292.49	8816.73		21.871	14324	14504.3
21.884	21257	21279.1		28.767	9094.67	8811.02		21.884	14380	14494.4
21.897	21500	21265.9		28.793	8890.13	8805.34		21.897	14234	14484.5
21.91	21445	21252.6		28.819	8827.56	8799.69		21.91	14287	14474.6
21.923	21345	21239.5		28.845	8976.07	8794.07		21.923	14437	14464.7
21.936	21119	21226.5		28.871	8951.96	8788.48		21.936	14503	14454.8
21.949	21036	21213.6		28.897	8892.51	8782.93		21.949	14482	14445
21.962	21444	21201		28.923	8836	8777.4		21.962	14385	14435.2
21.975	21319	21188.6		28.949	8916.27	8771.9		21.975	14227	14425.3
21.988	21126	21177		28.975	8969.38	8766.44		21.988	14308	14415.5
22.001	21138	21166.3		29.001	8858.26	8761		22.001	14321	14405.7
22.014	21330	21154.2		29.027	8832.99	8755.59		22.014	14330	14396
22.027	21243	21141		29.053	8942.6	8750.22		22.027	14287	14386.2
22.04	21145	21127.9		29.079	8977.15	8744.87		22.04	14259	14376.4
22.053	21396	21114.7		29.105	8863.75	8739.56		22.053	14404	14366.7
22.066	21435	21101.6		29.131	8837.66	8734.27		22.066	14281	14357
22.079	21291	21088.5		29.157	8840.1	8729.02		22.079	14279	14347.2
22.092	21187	21075.4		29.183	8760.66	8723.79		22.092	14309	14337.5
22.105	21190	21062.3		29.209	8683.26	8718.6		22.105	14182	14327.8
22.118	21203	21049.3		29.235	8792.91	8713.43		22.118	14231	14318.1
22.131	21222	21036.3		29.261	8855.64	8708.29		22.131	14272	14308.5
22.144	21222	21023.3		29.287	8819.54	8703.19		22.144	14186	14298.8
22.157	21048	21010.3		29.313	8757.9	8698.11		22.157	14239	14289.2
22.17	21076	20997.3		29.339	8755.68	8693.06		22.17	14272	14279.5
22.183	21160	20984.4		29.365	8691	8688.05		22.183	14197	14269.9
22.196	21137	20971.5		29.391	8670	8683.06		22.196	14196	14260.3
22.209	21120	20958.6		29.417	8758	8678.1		22.209	14149	14250.7
22.222	21054	20945.7		29.443	8795	8673.17		22.222	14212	14241.1
22.235	21059	20932.9		29.469	8712	8668.27		22.235	14356	14231.5
22.248	20982	20920.1		29.495	8669	8663.41		22.248	14346	14222
22.261	20974	20907.3		29.521	8815	8658.57		22.261	14310	14212.4
22.274	21215	20894.5		29.547	8776	8653.76		22.274	14242	14202.9
22.287	21244	20881.7		29.573	8675	8648.97		22.287	14208	14193.4
22.3	20979	20869		29.599	8688	8644.22		22.3	14293	14183.8
22.313	20790	20856.3		29.625	8628	8639.5		22.313	14420	14174.3
22.326	20915	20843.6		29.651	8606	8634.81		22.326	14395	14164.8
22.339	21089	20830.9		29.677	8687	8630.14		22.339	14241	14155.3
22.352	21076	20818.3		29.703	8801	8625.51		22.352	14190	14145.9
22.365	21065	20805.6		29.729	8685	8620.9		22.365	14072	14136.4
22.378	21046	20793		29.755	8565	8616.33		22.378	13982	14126.9
22.391	21076	20780.4		29.781	8595	8611.78		22.391	14257	14117.5
22.404	21018	20767.9		29.807	8537	8607.27		22.404	14277	14108.1
22.417	21060	20755.3		29.833	8487	8602.78		22.417	14181	14098.7
22.43	21047	20742.8		29.859	8536	8598.32		22.43	14273	14089.2
22.443	21002	20730.3		29.885	8659	8593.89		22.443	14218	14079.8
22.456	20999	20717.8		29.911	8704	8589.49		22.456	14079	14070.5
22.469	20889	20705.4		29.937	8754	8585.12		22.469	14077	14061.1
22.482	20857	20692.9		29.963	8628	8580.78		22.482	14088	14051.7
22.495	21079	20680.5		29.989	8544	8576.47		22.495	14080	14042.4
22.508	21137	20668.1		30.015	8630	8572.19		22.508	14051	14033
22.521	20991	20655.7		30.041	8541	8567.94		22.521	14067	14023.7
22.534	20871	20643.4		30.067	8432	8563.71		22.534	14130	14014.4
22.547	20856	20631.1		30.093	8455	8559.52		22.547	14219	14005.1
22.56	20686	20618.7		30.119	8587	8555.35		22.56	14266	13995.8
22.573	20721	20606.5		30.145	8595	8551.22		22.573	14176	13986.5
22.586	20709	20594.2		30.171	8502	8547.11		22.586	13977	13977.2
22.599	20789	20581.9		30.197	8510	8543.04		22.599	13875	13967.9
22.612	20648	20569.7		30.223	8581	8538.99		22.612	14068	13958.7
22.625	20668	20557.5		30.249	8579	8534.98		22.625	14087	13949.4
22.638	20732	20545.3		30.275	8571	8530.99		22.638	14131	13940.2
22.651	20754	20533.1		30.301	8584	8527.03		22.651	13989	13931
22.664	20840	20521		30.327	8551	8523.11		22.664	14005	13921.7
22.677	20653	20508.9		30.353	8561	8519.21		22.677	13898	13912.5
22.69	20570	20496.8		30.379	8597	8515.34		22.69	14093	13903.3
22.703	20726	20484.7		30.405	8516	8511.51		22.703	13991	13894.2
22.716	20645	20472.6		30.431	8456	8507.7		22.716	13926	13885
22.729	20821	20460.6		30.457	8531	8503.92		22.729	14061	13875.8
22.742	20619	20448.6		30.483	8455	8500.18		22.742	14209	13866.7
22.755	20387	20436.6		30.509	8638	8496.46		22.755	14178	13857.5
22.768	20793	20424.6		30.535	8585	8492.77		22.768	14075	13848.4
22.781	20542	20412.6		30.561	8364	8489.12		22.781	13868	13839.3
22.794	20669	20400.7		30.587	8389	8485.49		22.794	14100	13830.2
22.807	20545	20388.8		30.613	8451	8481.9		22.807	14003	13821
22.82	20601	20376.9		30.639	8504	8478.34		22.82	14029	13812
22.833	20583	20365		30.665	8403	8474.8		22.833	14013	13802.9
22.846	20594	20353.2		30.691	8251	8471.31		22.846	14165	13793.8
22.859	20441	20341.3		30.717	8517	8467.85		22.859	14205	13784.7
22.872	20661	20329.5		30.743	8412	8464.41		22.872	13910	13775.7
22.885	20650	20317.7		30.769	8330	8461		22.885	13923	13766.6
22.898	20563	20305.9		30.795	8402	8457.62		22.898	14216	13757.6
22.911	20597	20294.2		30.821	8488	8454.28		22.911	14230	13748.6
22.924	20544	20282.4		30.847	8333	8450.96		22.924	14136	13739.6
22.937	20662	20270.7		30.873	8450	8447.68		22.937	14117	13730.6
22.95	20521	20259		30.899	8330	8444.43		22.95	14198	13721.6
22.963	20422	20247.4		30.925	8521	8441.22		22.963	14082	13712.6
22.976	20458	20235.7		30.951	8465	8438.03		22.976	13967	13703.6
22.989	20509	20224.1		30.977	8341	8434.88		22.989	14130	13694.6
23.002	20339	20212.5		31.003	8511	8431.76		23.002	14115	13685.7
23.015	20286	20200.9		31.029	8489	8428.67		23.015	14295	13676.7
23.028	20388	20189.3		31.055	8278	8425.62		23.028	14364	13667.8
23.041	20465	20177.7		31.081	8206	8422.6		23.041	14329	13658.9
23.054	20237	20166.2		31.107	8554	8419.61		23.054	14156	13649.9
23.067	20139	20154.7		31.133	8500	8416.65		23.067	14447	13641
23.08	20046	20143.2		31.159	8385	8413.73		23.08	14278	13632.1
23.093	20012	20131.7		31.185	8355	8410.85		23.093	14302	13623.2
23.106	20260	20120.3		31.211	8458	8407.99		23.106	14208	13614.3
23.119	20420	20108.8		31.237	8380	8405.17		23.119	14363	13605.5
23.132	20385	20097.4		31.263	8405	8402.39		23.132	14238	13596.6
23.145	20176	20086		31.289	8296	8399.64		23.145	14437	13587.7
23.158	20304	20074.6		31.315	8293	8396.94		23.158	14461	13578.9
23.171	20206	20063.3		31.341	8312	8394.31		23.171	14340	13570.1
23.184	20059	20052		31.367	8437	8391.7		23.184	14334	13561.2
23.197	19940	20040.6		31.393	8472	8389.18		23.197	14484	13552.4
23.21	20155	20029.3		31.419	8367	8386.78		23.21	14314	13543.6
23.223	20199	20018.1		31.445	8319	8384.4		23.223	14349	13534.8
23.236	20123	20006.8		31.471	8425	8381.9		23.236	14423	13526
23.249	20028	19995.6		31.497	8435	8379.44		23.249	14367	13517.2
23.262	20025	19984.3		31.523	8359	8377.02		23.262	14323	13508.5
23.275	19999	19973.1		31.549	8356	8374.63		23.275	14428	13499.7
23.288	19980	19962		31.575	8574	8372.29		23.288	14456	13490.9
23.301	19961	19950.8		31.601	8408.32	8369.97		23.301	14361	13482.2
23.314	20087	19939.7		31.627	8387.15	8367.7		23.314	14455	13473.4
23.327	19998	19928.5		31.653	8355.39	8365.47		23.327	14528	13464.7
23.34	19792	19917.4		31.679	8376.56	8363.27		23.34	14431	13456
23.353	19891	19906.3		31.705	8397.73	8361.12		23.353	14510	13447.3
23.366	19999	19895.3		31.731	8256.59	8359		23.366	14542	13438.6
23.379	19983	19884.2		31.757	8214.24	8356.93		23.379	14398	13429.9
23.392	19920	19873.2		31.783	8397.73	8354.89		23.392	14360	13421.2
23.405	19987	19862.2		31.809	8365.98	8352.9		23.405	14461	13412.5
23.418	19978	19851.2		31.835	8578	8350.94		23.418	14433	13403.8
23.431	19854	19840.2		31.861	8299	8349.03		23.431	14403	13395.2
23.444	19858	19829.3		31.887	8308	8347.16		23.444	14371	13386.5
23.457	19784	19818.4		31.913	8312	8345.33		23.457	14461	13377.9
23.47	19749	19807.4		31.939	8203	8343.55		23.47	14556	13369.2
23.483	19867	19796.5		31.965	8264	8341.81		23.483	14462	13360.6
23.496	19887	19785.7		31.991	8248	8340.11		23.496	14321	13352
23.509	19773	19774.8		32.017	8274	8338.46		23.509	14289	13343.4
23.522	19659	19764		32.043	8340	8336.85		23.522	14236	13334.8
23.535	19574	19753.2		32.069	8322	8335.28		23.535	14159	13326.2
23.548	19599	19742.3		32.095	8298	8333.76		23.548	14227	13317.6
23.561	19801	19731.6		32.121	8243	8332.3		23.561	14378	13309
23.574	19735	19720.8		32.147	8195	8330.93		23.574	14289	13300.4
23.587	19497	19710.1		32.173	8183	8329.59		23.587	14152	13291.9
23.6	19618	19699.3		32.199	8229	8328.34		23.6	14327	13283.3
23.613	19632	19688.6		32.225	8206	8327.23		23.613	14256	13274.8
23.626	19516	19677.9		32.251	8244	8326.15		23.626	14093	13266.2
23.639	19651	19667.3		32.277	8197	8324.97		23.639	14021	13257.7
23.652	19683	19656.6		32.303	8183	8323.83		23.652	13912	13249.2
23.665	19689	19646		32.329	8316	8322.75		23.665	14011	13240.7
23.678	19700	19635.4		32.355	8417	8321.72		23.678	13921	13232.1
23.691	19594	19624.8		32.381	8314	8320.74		23.691	13883	13223.6
23.704	19628	19614.2		32.407	8240	8319.81		23.704	13774	13215.2
23.717	19606	19603.6		32.433	8315	8318.93		23.717	13759	13206.7
23.73	19528	19593.1		32.459	8225	8318.11		23.73	13632	13198.2
23.743	19479	19582.5		32.485	8306	8317.36		23.743	13687	13189.7
23.756	19455	19572		32.511	8244	8316.69		23.756	13659	13181.3
23.769	19409	19561.5		32.537	8284	8316.14		23.769	13545	13172.8
23.782	19451	19551.1		32.563	8308	8315.72		23.782	13418	13164.4
23.795	19276	19540.6		32.589	8205	8315.55		23.795	13390	13155.9
23.808	19338	19530.2		32.615	8179	8315.77		23.808	13323	13147.5
23.821	19288	19519.8		32.641	8214	8316.02		23.821	13386	13139.1
23.834	19286	19509.4		32.667	8203	8315.67		23.834	13356	13130.7
23.847	19411	19499		32.693	8250	8315.38		23.847	13245	13122.3
23.86	19352	19488.6		32.719	8144	8315.15		23.86	13176	13113.9
23.873	19447	19478.3		32.745	8030	8314.99		23.873	13193	13105.5
23.886	19622	19468		32.771	8253	8314.89		23.886	13009	13097.1
23.899	19414	19457.6		32.797	8257	8314.85		23.899	13002	13088.7
23.912	19358	19447.3		32.823	8208	8314.88		23.912	13146	13080.4
23.925	19351	19437.1		32.849	8134	8314.98		23.925	13091	13072
23.938	19262	19426.8		32.875	8143	8315.14		23.938	13143	13063.6
23.951	19355	19416.6		32.901	8219	8315.37		23.951	12920	13055.3
23.964	19313	19406.4		32.927	8142	8315.67		23.964	13010	13047
23.977	19189	19396.1		32.953	8161	8316.04		23.977	12943	13038.6
23.99	19232	19386		32.979	8094	8316.48		23.99	12859	13030.3
24.003	19104	19375.8		33.005	8149	8316.99		24.003	12796	13022
24.016	19217	19365.6		33.031	8138	8317.57		24.016	12947	13013.7
24.029	19263	19355.5		33.057	8195	8318.23		24.029	12893	13005.4
24.042	18969	19345.4		33.083	8262	8318.97		24.042	12942	12997.1
24.055	19257	19335.3		33.109	8196	8319.78		24.055	12710	12988.8
24.068	19134	19325.2		33.135	8183	8320.67		24.068	12851	12980.5
24.081	19144	19315.1		33.161	8178	8321.64		24.081	12913	12972.2
24.094	19118	19305.1		33.187	8263	8322.69		24.094	12658	12964
24.107	19226	19295		33.213	8189	8323.82		24.107	12638	12955.7
24.12	19045	19285		33.239	8195	8325.03		24.12	12831	12947.5
24.133	19016	19275		33.265	8201	8326.33		24.133	12691	12939.2
24.146	18983	19265		33.291	8433	8327.72		24.146	12775	12931
24.159	18976	19255.1		33.317	8286	8329.19		24.159	12779	12922.8
24.172	18930	19245.1		33.343	8203	8330.75		24.172	12643	12914.5
24.185	19036	19235.2		33.369	8031	8332.4		24.185	12618	12906.3
24.198	19075	19225.3		33.395	8202	8334.14		24.198	12376	12898.1
24.211	19066	19215.4		33.421	8095	8335.97		24.211	12664	12889.9
24.224	18840	19205.5		33.447	8282	8337.9		24.224	12659	12881.7
24.237	18936	19195.6		33.473	8104	8339.93		24.237	12624	12873.5
24.25	18919	19185.8		33.499	8235	8342.05		24.25	12656	12865.3
24.263	18985	19176		33.525	8184	8344.28		24.263	12623	12857.2
24.276	19039	19166.2		33.551	8220	8346.6		24.276	12626	12849
24.289	19245	19156.4		33.577	8227	8349.03		24.289	12701	12840.9
24.302	18814	19146.6		33.603	8222	8351.56		24.302	12754	12832.7
24.315	18766	19136.8		33.629	8269	8354.2		24.315	12451	12824.6
24.328	18885	19127.1		33.655	8122	8356.95		24.328	12480	12816.4
24.341	18847	19117.3		33.681	8256	8359.81		24.341	12329	12808.3
24.354	18950	19107.6		33.707	8323	8362.78		24.354	12401	12800.2
24.367	18837	19097.9		33.733	8221	8365.87		24.367	12537	12792
24.38	18851	19088.2		33.759	8288	8369.07		24.38	12307	12783.9
24.393	18855	19078.6		33.785	8197	8372.4		24.393	12664	12775.8
24.406	18959	19068.9		33.811	8201	8375.84		24.406	12611	12767.7
24.419	18723	19059.3		33.837	8265	8379.41		24.419	12501	12759.6
24.432	18954	19049.7		33.863	8200	8383.1		24.432	12510	12751.6
24.445	19048	19040.1		33.889	8159	8386.92		24.445	12421	12743.5
24.458	18888	19030.5		33.915	8221	8390.87		24.458	12359	12735.4
24.471	18869	19020.9		33.941	8358	8394.96		24.471	12384	12727.3
24.484	18797	19011.3		33.967	8298	8399.18		24.484	12361	12719.3
24.497	18953	19001.8		33.993	8428	8403.54		24.497	12317	12711.2
24.51	18762	18992.3		34.019	8410	8408.04		24.51	12420	12703.2
24.523	18592	18982.8		34.045	8339	8412.68		24.523	12378	12695.1
24.536	18932	18973.3		34.071	8299	8417.47		24.536	12364	12687.1
24.549	18986	18963.8		34.097	8303	8422.41		24.549	12225	12679.1
24.562	18754	18954.4		34.123	8217	8427.5		24.562	12377	12671.1
24.575	18755	18944.9		34.149	8230	8432.75		24.575	12280	12663.1
24.588	18676	18935.5		34.175	8207	8438.15		24.588	12308	12655.1
24.601	18682	18926.1		34.201	8196	8443.72		24.601	12243	12647.1
24.614	18673	18916.7		34.227	8251	8449.45		24.614	12258	12639.1
24.627	18850	18907.3		34.253	8365	8455.34		24.627	12277	12631.1
24.64	18758	18897.9		34.279	8417	8461.41		24.64	12339	12623.1
24.653	18588	18888.6		34.305	8418	8467.66		24.653	12317	12615.1
24.666	18696	18879.2		34.331	8311	8474.08		24.666	12355	12607.2
24.679	18694	18869.9		34.357	8302	8480.69		24.679	12167	12599.2
24.692	18678	18860.6		34.383	8337	8487.48		24.692	12087	12591.2
24.705	18726	18851.3		34.409	8323	8494.46		24.705	12253	12583.3
24.718	18630	18842		34.435	8339	8501.63		24.718	12178	12575.4
24.731	18617	18832.8		34.461	8359	8509.01		24.731	12186	12567.4
24.744	18599	18823.5		34.487	8470	8516.58		24.744	12363	12559.5
24.757	18643	18814.3		34.513	8487	8524.36		24.757	12295	12551.6
24.77	18525	18805.1		34.539	8455	8532.35		24.77	12145	12543.7
24.783	18399	18795.9		34.565	8452	8540.56		24.783	12195	12535.8
24.796	18455	18786.7		34.591	8361	8548.99		24.796	12294	12527.9
24.809	18622	18777.5		34.617	8326	8557.64		24.809	12168	12520
24.822	18677	18768.4		34.643	8323	8566.52		24.822	12196	12512.1
24.835	18574	18759.3		34.669	8383	8575.63		24.835	12161	12504.2
24.848	18619	18750.1		34.695	8346	8584.99		24.848	12093	12496.3
24.861	18572	18741		34.721	8280	8594.59		24.861	12170	12488.4
24.874	18562	18731.9		34.747	8397	8604.44		24.874	12138	12480.6
24.887	18475	18722.8		34.773	8417	8614.55		24.887	12282	12472.7
24.9	18349	18713.8		34.799	8403	8624.91		24.9	12299	12464.9
24.913	18419	18704.7		34.825	8366	8635.55		24.913	12191	12457
24.926	18395	18695.7		34.851	8411	8646.46		24.926	12162	12449.2
24.939	18455	18686.7		34.877	8552	8657.65		24.939	12153	12441.3
24.952	18474	18677.7		34.903	8461	8669.13		24.952	12182	12433.5
24.965	18634	18668.7		34.929	8399	8680.9		24.965	12133	12425.7
24.978	18569	18659.7		34.955	8449	8692.97		24.978	12147	12417.9
24.991	18505	18650.7		34.981	8544	8705.34		24.991	12040	12410.1
25.004	18460	18641.8		35.007	8633	8718.03		25.004	12028	12402.3
25.017	18531	18632.8		35.033	8636	8731.04		25.017	11996	12394.5
25.03	18488	18623.9		35.059	8671	8744.38		25.03	11989	12386.7
25.043	18464	18615		35.085	8593	8758.06		25.043	12084	12378.9
25.056	18402	18606.1		35.111	8602	8772.08		25.056	12069	12371.1
25.069	18415	18597.2		35.137	8736	8786.46		25.069	12204	12363.3
25.082	18269	18588.4		35.163	8744	8801.19		25.082	12156	12355.6
25.095	18418	18579.5		35.189	8523	8816.3		25.095	12060	12347.8
25.108	18361	18570.7		35.215	8618	8831.79		25.108	12165	12340
25.121	18446	18561.9		35.241	8748	8847.66		25.121	12188	12332.3
25.134	18515	18553.1		35.267	8615	8863.93		25.134	12030	12324.6
25.147	18187	18544.3		35.293	8779	8880.61		25.147	12028	12316.8
25.16	18306	18535.5		35.319	8729	8897.71		25.16	12084	12309.1
25.173	18355	18526.7		35.345	8666	8915.24		25.173	12131	12301.4
25.186	18352	18518		35.371	8767	8933.21		25.186	12150	12293.6
25.199	18417	18509.2		35.397	8721	8951.62		25.199	11869	12285.9
25.212	18451	18500.5		35.423	8801	8970.5		25.212	12049	12278.2
25.225	18380	18491.8		35.449	8660	8989.85		25.225	12124	12270.5
25.238	18377	18483.1		35.475	8772	9009.69		25.238	11950	12262.8
25.251	18234	18474.4		35.501	8893	9030.02		25.251	11808	12255.1
25.264	18293	18465.7		35.527	8831	9050.87		25.264	11964	12247.5
25.277	18225	18457.1		35.553	8871	9072.23		25.277	12035	12239.8
25.29	18228	18448.4		35.579	9011	9094.14		25.29	11823	12232.1
25.303	18343	18439.8		35.605	9090	9116.6		25.303	11962	12224.4
25.316	18303	18431.2		35.631	8969	9139.62		25.316	11977	12216.8
25.329	18273	18422.6		35.657	9011	9163.23		25.329	11812	12209.1
25.342	18378	18414		35.683	9045	9187.43		25.342	11812	12201.5
25.355	18165	18405.4		35.709	8879	9212.25		25.355	11939	12193.8
25.368	18302	18396.8		35.735	8844	9237.69		25.368	11838	12186.2
25.381	18118	18388.3		35.761	8851	9263.78		25.381	11866	12178.6
25.394	18372	18379.7		35.787	9126	9290.53		25.394	11768	12170.9
25.407	18211	18371.2		35.813	9023	9317.97		25.407	11821	12163.3
25.42	18409	18362.7		35.839	9069	9346.1		25.42	11751	12155.7
25.433	18511	18354.2		35.865	9235	9374.96		25.433	11847	12148.1
25.446	18300	18345.7		35.891	9098	9404.55		25.446	11872	12140.5
25.459	18337	18337.2		35.917	9233	9434.91		25.459	11778	12132.9
25.472	18063	18328.8		35.943	9086	9466.04		25.472	11667	12125.3
25.485	17986	18320.3		35.969	9413	9497.98		25.485	11495	12117.7
25.498	18197	18311.9		35.995	9118	9530.74		25.498	11672	12110.1
25.511	18172	18303.5		36.021	9252	9564.35		25.511	11899	12102.6
25.524	17856	18295.1		36.047	9331	9598.84		25.524	11855	12095
25.537	18060	18286.7		36.073	9230	9634.22		25.537	11840	12087.4
25.55	18135	18278.3		36.099	9239	9670.53		25.55	11742	12079.9
25.563	18028	18269.9		36.125	9332	9707.79		25.563	11480	12072.3
25.576	18072	18261.6		36.151	9491	9746.03		25.576	11750	12064.8
25.589	18024	18253.2		36.177	9424	9785.32		25.589	11688	12057.3
25.602	17961	18244.9		36.203	9616	9825.69		25.602	11719	12049.7
25.615	18081	18236.6		36.229	9481	9867.04		25.615	11541	12042.2
25.628	17874	18228.2		36.255	9524	9909.48		25.628	11525	12034.7
25.641	17920	18220		36.281	9655	9953.06		25.641	11795	12027.2
25.654	18141	18211.7		36.307	9673	9997.79		25.654	11717	12019.7
25.667	18038	18203.4		36.333	9844	10043.7		25.667	11725	12012.1
25.68	18161	18195.1		36.359	9794	10090.9		25.68	11632	12004.6
25.693	18043	18186.9		36.385	9897	10139.3		25.693	11570	11997.2
25.706	17911	18178.7		36.411	9882	10189.1		25.706	11694	11989.7
25.719	18030	18170.4		36.437	9906	10240.2		25.719	11631	11982.2
25.732	17896	18162.2		36.463	10025	10292.7		25.732	11697	11974.7
25.745	18210	18154		36.489	10063	10346.6		25.745	11865	11967.2
25.758	18102	18145.8		36.515	10043	10402		25.758	11699	11959.8
25.771	18036	18137.7		36.541	10239	10458.9		25.771	11569	11952.3
25.784	18064	18129.5		36.567	10283	10517.4		25.784	11577	11944.9
25.797	18071	18121.4		36.593	10220	10577.6		25.797	11712	11937.4
25.81	17942	18113.2		36.619	10418	10639.4		25.81	11723	11930
25.823	17999	18105.1		36.645	10479	10702.9		25.823	11564	11922.5
25.836	17868	18097		36.671	10570	10768.2		25.836	11527	11915.1
25.849	17938	18088.9		36.697	10650	10835.3		25.849	11681	11907.7
25.862	17878	18080.8		36.723	10691	10904.3		25.862	11607	11900.3
25.875	17941	18072.7		36.749	10806	10975.3		25.875	11579	11892.9
25.888	17781	18064.6		36.775	10851	11048.3		25.888	11547	11885.4
25.901	17840	18056.6		36.801	10730	11123.3		25.901	11576	11878
25.914	17781	18048.5		36.827	10806	11200.5		25.914	11587	11870.7
25.927	17650	18040.5		36.853	10927	11279.9		25.927	11576	11863.3
25.94	17774	18032.5		36.879	11088	11361.7		25.94	11741	11855.9
25.953	17971	18024.5		36.905	11147	11445.7		25.953	11652	11848.5
25.966	17879	18016.5		36.931	11231	11532.2		25.966	11570	11841.1
25.979	17831	18008.5		36.957	11461	11621.3		25.979	11570	11833.8
25.992	17828	18000.5		36.983	11481	11712.9		25.992	11557	11826.4
26.005	17798	17992.5		37.009	11620	11807.2		26.005	11495	11819
26.018	17895	17984.6		37.035	11579	11904.3		26.018	11542	11811.7
26.031	17856	17976.7		37.061	11566	12004.2		26.031	11663	11804.3
26.044	17583	17968.7		37.087	11699	12107.1		26.044	11488	11797
26.057	17613	17960.8		37.113	11874	12213.1		26.057	11487	11789.7
26.07	17812	17952.9		37.139	12054	12322.2		26.07	11551	11782.3
26.083	17985	17945		37.165	12079	12434.6		26.083	11512	11775
26.096	17916	17937.1		37.191	12160	12550.4		26.096	11515	11767.7
26.109	17771	17929.2		37.217	12356	12669.7		26.109	11559	11760.4
26.122	17747	17921.4		37.243	12429	12792.6		26.122	11503	11753.1
26.135	17688	17913.5		37.269	12461	12919.2		26.135	11539	11745.8
26.148	17626	17905.7		37.295	12513	13049.7		26.148	11613	11738.5
26.161	17715	17897.9		37.321	12557	13184.2		26.161	11532	11731.2
26.174	17740	17890		37.347	12765	13322.8		26.174	11479	11724
26.187	17788	17882.2		37.373	13051	13465.7		26.187	11437	11716.7
26.2	17823	17874.4		37.399	13151	13613		26.2	11489	11709.5
26.213	17737	17866.7		37.425	13177	13764.9		26.213	11448	11702.3
26.226	17875	17858.9		37.451	13420	13921.6		26.226	11388	11695.1
26.239	17871	17851.1		37.477	13682	14083.2		26.239	11548	11688
26.252	17882	17843.4		37.503	13704	14249.8		26.252	11513	11680.9
26.265	17836	17835.6		37.529	13819	14421.8		26.265	11510	11674
26.278	17835	17827.9		37.555	13956	14599.3		26.278	11636	11667
26.291	18023	17820.2		37.581	14032	14782.4		26.291	11562	11659.8
26.304	17740	17812.5		37.607	14268	14971.5		26.304	11489	11652.6
26.317	17699	17804.8		37.633	14561	15166.7		26.317	11504	11645.3
26.33	17825	17797.1		37.659	14851	15368.3		26.33	11471	11638.1
26.343	17862	17789.4		37.685	14875	15576.5		26.343	11543	11630.9
26.356	17809	17781.7		37.711	15064	15791.7		26.356	11572	11623.7
26.369	17711	17774.1		37.737	15099	16014.1		26.369	11445	11616.5
26.382	17797	17766.4		37.763	15469	16244.1		26.382	11371	11609.3
26.395	17761	17758.8		37.789	15684	16481.9		26.395	11457	11602.1
26.408	17655	17751.2		37.815	16070	16728		26.408	11362	11595
26.421	17673	17743.5		37.841	16353	16982.8		26.421	11377	11587.8
26.434	17705	17735.9		37.867	16581	17246.6		26.434	11361	11580.6
26.447	17660	17728.3		37.893	16689	17520		26.447	11484	11573.5
26.46	17875	17720.8		37.919	17044	17803.5		26.46	11522	11566.3
26.473	17602	17713.2		37.945	17450	18097.6		26.473	11445	11559.2
26.486	17693	17705.6		37.971	17761	18403		26.486	11530	11552
26.499	17694	17698.1		37.997	18187	18720.4		26.499	11414	11544.9
26.512	17603	17690.5		38.023	18333	19050.5		26.512	11453	11537.7
26.525	17711	17683		38.049	18707	19394.3		26.525	11263	11530.6
26.538	17794	17675.5		38.075	19066	19752.5		26.538	11188	11523.5
26.551	17747	17668		38.101	19554	20126.4		26.551	11247	11516.4
26.564	17587	17660.5		38.127	20051	20517.1		26.564	11222	11509.3
26.577	17612	17653		38.153	20527	20925.9		26.577	11414	11502.2
26.59	17583	17645.5		38.179	20599	21354.3		26.59	11320	11495.1
26.603	17534	17638		38.205	21292	21804		26.603	11365	11488
26.616	17432	17630.6		38.231	21999	22276.9		26.616	11579	11480.9
26.629	17513	17623.1		38.257	22263	22775.2		26.629	11398	11473.8
26.642	17647	17615.7		38.283	22898	23301		26.642	11343	11466.7
26.655	17763	17608.2		38.309	23308	23857.2		26.655	11272	11459.6
26.668	17744	17600.8		38.335	24081	24446.7		26.668	11440	11452.6
26.681	17628	17593.4		38.361	25039	25072.8		26.681	11359	11445.5
26.694	17744	17586		38.387	25394	25739		26.694	11276	11438.5
26.707	17389	17578.6		38.413	25962	26449.6		26.707	11337	11431.4
26.72	17574	17571.2		38.439	27169	27208.7		26.72	11383	11424.4
26.733	17544	17563.8		38.465	27708	28021.2		26.733	11350	11417.3
26.746	17685	17556.5		38.491	28847	28892.1		26.746	11446	11410.3
26.759	17613	17549.1		38.517	29408	29826.7		26.759	11334	11403.3
26.772	17496	17541.8		38.543	30281	30830.1		26.772	11545	11396.3
26.785	17549	17534.4		38.569	31584	31907.5		26.785	11502	11389.3
26.798	17644	17527.1		38.595	32786	33063.6		26.798	11330	11382.3
26.811	17712	17519.8		38.621	33781	34302		26.811	11438	11375.3
26.824	17614	17512.5		38.647	35254	35624.8		26.824	11351	11368.3
26.837	17663	17505.2		38.673	36419	37032		26.837	11217	11361.3
26.85	17492	17497.9		38.699	37914	38519.9		26.85	11294	11354.3
26.863	17516	17490.6		38.725	39510	40080.7		26.863	11392	11347.3
26.876	17485	17483.4		38.751	40765	41701		26.876	11443	11340.3
26.889	17445	17476.1		38.777	42732	43360		26.889	11447	11333.4
26.902	17592	17468.9		38.803	44714	45029.6		26.902	11232	11326.4
26.915	17407	17461.6		38.829	46598	46673.2		26.915	11348	11319.5
26.928	17714	17454.4		38.855	48516	48246.5		26.928	11085	11312.5
26.941	17656	17447.2		38.881	50407	49698.3		26.941	11172	11305.6
26.954	17552	17439.9		38.907	52396	50973.9		26.954	11150	11298.6
26.967	17325	17432.7		38.933	53691	52018.8		26.967	11221	11291.7
26.98	17404	17425.6		38.959	54148	52783.3		26.98	11258	11284.8
26.993	17482	17418.4		38.985	55135	53228.1		26.993	11225	11277.9
27.006	17334	17411.2		39.011	55173	53327.7		27.006	11339	11271
27.019	17462	17404		39.037	54638	53074.2		27.019	11257	11264
27.032	17424	17396.9		39.063	53744	52477.3		27.032	11346	11257.1
27.045	17187	17389.7		39.089	52120	51563.5		27.045	11149	11250.2
27.058	17256	17382.6		39.115	50542	50373		27.058	11171	11243.4
27.071	17384	17375.5		39.141	48835	48955.3		27.071	11205	11236.5
27.084	17361	17368.3		39.167	47276	47364.7		27.084	11322	11229.6
27.097	17294	17361.2		39.193	45382	45655.8		27.097	11027	11222.7
27.11	17334	17354.1		39.219	43150	43879.6		27.11	11212	11215.9
27.123	17257	17347		39.245	41243	42081		27.123	11273	11209
27.136	17339	17340		39.271	39704	40297.3		27.136	11055	11202.2
27.149	17256	17332.9		39.297	37774	38557.5		27.149	11141	11195.3
27.162	17274	17325.8		39.323	36363	36882.8		27.162	11163	11188.5
27.175	17323	17318.8		39.349	35000.9	35287.4		27.175	11210	11181.6
27.188	17377	17311.7		39.375	33506.7	33779.6		27.188	11145	11174.8
27.201	17341	17304.7		39.401	32175.4	32363.2		27.201	11108	11168
27.214	17451	17297.7		39.427	30723.7	31038.4		27.214	11093	11161.2
27.227	17272	17290.6		39.453	29513.4	29803.3		27.227	10999	11154.4
27.24	17274	17283.6		39.479	28577.3	28653.9		27.24	11101	11147.6
27.253	17245	17276.6		39.505	27649.2	27585.4		27.253	11052	11140.8
27.266	17234	17269.6		39.531	26462.2	26592.7		27.266	11040	11134
27.279	17404	17262.7		39.557	25460.1	25670		27.279	11096	11127.2
27.292	17505	17255.7		39.583	24725.9	24812.1		27.292	11061	11120.4
27.305	17404	17248.7		39.609	23933.8	24013.5		27.305	11052	11113.6
27.318	17325	17241.8		39.635	23278.7	23269.4		27.318	10986	11106.9
27.331	17321	17234.8		39.661	22430.6	22575		27.331	10969	11100.1
27.344	17446	17227.9		39.687	21613.4	21926.2		27.344	10941	11093.4
27.357	17469	17220.9		39.713	21135.3	21318.9		27.357	10972	11086.6
27.37	17342	17214		39.739	20585.1	20749.6		27.37	11115	11079.9
27.383	17246	17207.1		39.765	20132.8	20215.2		27.383	11048	11073.1
27.396	17320	17200.2		39.791	19627.5	19712.5		27.396	10974	11066.4
27.409	17238	17193.3		39.817	19084.1	19239.1		27.409	10962	11059.7
27.422	17278	17186.4		39.843	18664.5	18792.6		27.422	11000	11053
27.435	17449	17179.5		39.869	18131.5	18370.7		27.435	11073	11046.3
27.448	17405	17172.7		39.895	17696.6	17971.7		27.448	11007	11039.5
27.461	17324	17165.8		39.921	17488.8	17593.5		27.461	10975	11032.9
27.474	17252	17159		39.947	17145.7	17234.7		27.474	10945	11026.2
27.487	17209	17152.1		39.973	16764.6	16893.8		27.487	10924	11019.5
27.5	17188	17145.3		39.999	16494.6	16569.7		27.5	11012	11012.8
27.513	17155	17138.4		40.025	16117.4	16261.1		27.513	10998	11006.1
27.526	17064	17131.6		40.051	15693.8	15966.9		27.526	10935	10999.5
27.539	17115	17124.8		40.077	15419.6	15686.2		27.539	10900	10992.8
27.552	17197	17118		40.103	15124.3	15418		27.552	10777	10986.1
27.565	17036	17111.2		40.129	14774.6	15161.7		27.565	10754	10979.5
27.578	17062	17104.4		40.155	14543	14916.4		27.578	10906	10972.9
27.591	17171	17097.7		40.181	14236.8	14681.5		27.591	10957	10966.2
27.604	17270	17090.9		40.207	14168.7	14456.4		27.604	10956	10959.6
27.617	17248	17084.2		40.233	14013.8	14240.4		27.617	10933	10953
27.63	17194	17077.4		40.259	13727.2	14033.1		27.63	10935	10946.4
27.643	17324	17070.7		40.285	13595.7	13834		27.643	10926	10939.8
27.656	17146	17063.9		40.311	13346.9	13642.6		27.656	10751	10933.2
27.669	17083	17057.2		40.337	13021.2	13458.5		27.669	10709	10926.6
27.682	17136	17050.5		40.363	13042	13281.4		27.682	10821	10920
27.695	17073	17043.8		40.389	12852.2	13110.9		27.695	10767	10913.4
27.708	17066	17037.1		40.415	12662.8	12946.6		27.708	10733	10906.8
27.721	17138	17030.4		40.441	12407.1	12788.2		27.721	10742	10900.3
27.734	17357	17023.7		40.467	12145.5	12635.5		27.734	10745	10893.7
27.747	17131	17017		40.493	11964.8	12488.3		27.747	10783	10887.1
27.76	17096	17010.4		40.519	12219.1	12346.1		27.76	10787	10880.6
27.773	17074	17003.7		40.545	12299.3	12208.8		27.773	10862	10874.1
27.786	16895	16997.1		40.571	11453.6	12076.3		27.786	10948	10867.5
27.799	16993	16990.5		40.597	11824.3	11948.3		27.799	10809	10861
27.812	16971	16983.9		40.623	11944	11824.5		27.812	10863	10854.5
27.825	17154	16977.3		40.649	11746.4	11704.8		27.825	10767	10848
27.838	17223	16970.7		40.675	11643.6	11589		27.838	10876	10841.5
27.851	17144	16964.2		40.701	11522.4	11476.9		27.851	10824	10835
27.864	17133	16957.8		40.727	11615.9	11368.5		27.864	10752	10828.5
27.877	17089	16951.4		40.753	11735.8	11263.5		27.877	10844	10822
27.89	16947	16945.1		40.779	11371.2	11161.9		27.89	10726	10815.5
27.903	17137	16939.1		40.805	11075.9	11063.5		27.903	10694	10809
27.916	16887	16933.5		40.831	10930.2	10968.1		27.916	10939	10802.6
27.929	17063	16927.2		40.857	11021.3	10875.7		27.929	10948	10796.1
27.942	17215	16920.7		40.883	10819.9	10786.1		27.942	10985	10789.6
27.955	17279	16914.2		40.909	10774.9	10699.3		27.955	10962	10783.2
27.968	16976	16907.6		40.935	10763	10615.1		27.968	10748	10776.8
27.981	17027	16901.1		40.961	10449.4	10533.5		27.981	10748	10770.3
27.994	17127	16894.6		40.987	10684.5	10454.3		27.994	10924	10763.9
28.007	16994	16888.1		41.013	10553.9	10377.5		28.007	10885	10757.5
28.02	16993	16881.6		41.039	10433.6	10303		28.02	10917	10751.1
28.033	17196	16875.1		41.065	10399	10230.7		28.033	10787	10744.7
28.046	17042	16868.6		41.091	10225.1	10160.5		28.046	10738	10738.3
28.059	17247	16862.2		41.117	10320	10092.4		28.059	10902	10731.9
28.072	17193	16855.7		41.143	10136.5	10026.4		28.072	10861	10725.5
28.085	17076	16849.3		41.169	9916.66	9962.21		28.085	10767	10719.1
28.098	17337	16842.8		41.195	9868.7	9899.94		28.098	11028	10712.8
28.111	17224	16836.4		41.221	10124.7	9839.5		28.111	10667	10706.4
28.124	17222	16830		41.247	9940.86	9780.81		28.124	10642	10700.1
28.137	17396	16823.6		41.273	10037.6	9723.85		28.137	10939	10693.7
28.15	17142	16817.1		41.299	9757.11	9668.54		28.15	10844	10687.4
28.163	17097	16810.7		41.325	9636.53	9614.85		28.163	10624	10681
28.176	17310	16804.3		41.351	9679.9	9562.72		28.176	11087	10674.7
28.189	17120	16798		41.377	9708.24	9512.12		28.189	11072	10668.4
28.202	17522	16791.6		41.403	9637.55	9463		28.202	10986	10662.1
28.215	17618	16785.2		41.429	9523.86	9415.33		28.215	11008	10655.8
28.228	17266	16778.9		41.455	9569.18	9369.06		28.228	10835	10649.5
28.241	17251	16772.5		41.481	9706.54	9324.15		28.241	10759	10643.2
28.254	17264	16766.2		41.507	9490.03	9280.58		28.254	11027	10636.9
28.267	17205	16759.8		41.533	9684.69	9238.31		28.267	10996	10630.7
28.28	17435	16753.5		41.559	9550.06	9197.3		28.28	10937	10624.4
28.293	17408	16747.2		41.585	9542.16	9157.53		28.293	11085	10618.1
28.306	17477	16740.9		41.611	9572.26	9118.97		28.306	10995	10611.9
28.319	17509	16734.6		41.637	9558.38	9081.6		28.319	10842	10605.6
28.332	17471	16728.3		41.663	9364.53	9045.37		28.332	10770	10599.4
28.345	17542	16722		41.689	9441.75	9010.28		28.345	10942	10593.2
28.358	17702	16715.7		41.715	9392.12	8976.29		28.358	10928	10587
28.371	17732	16709.4		41.741	9312.31	8943.39		28.371	10881	10580.8
28.384	17673	16703.2		41.767	9290	8911.55		28.384	10887	10574.6
28.397	17658	16696.9		41.793	9227	8880.75		28.397	11013	10568.4
28.41	17696	16690.7		41.819	9253	8850.97		28.41	11059	10562.2
28.423	17654	16684.5		41.845	9363	8822.2		28.423	11026	10556
28.436	17700	16678.2		41.871	9208	8794.41		28.436	11014	10549.8
28.449	17706	16672		41.897	9215	8767.6		28.449	11142	10543.6
28.462	17409	16665.8		41.923	9226	8741.74		28.462	10988	10537.5
28.475	17261	16659.6		41.949	9110	8716.82		28.475	10993	10531.3
28.488	17330	16653.4		41.975	9130	8692.82		28.488	10928	10525.2
28.501	17326	16647.2		42.001	9143	8669.74		28.501	10784	10519.1
28.514	17139	16641		42.027	9028	8647.56		28.514	10870	10512.9
28.527	17085	16634.9		42.053	9025	8626.28		28.527	10987	10506.8
28.54	17144	16628.7		42.079	9045	8605.87		28.54	10972	10500.7
28.553	17273	16622.6		42.105	9127	8586.33		28.553	10816	10494.6
28.566	17334	16616.4		42.131	9097	8567.65		28.566	10849	10488.5
28.579	17169	16610.3		42.157	9040	8549.82		28.579	10841	10482.4
28.592	17173	16604.1		42.183	9033	8532.85		28.592	10980	10476.3
28.605	17217	16598		42.209	8951	8516.71		28.605	11083	10470.3
28.618	17185	16591.9		42.235	9012	8501.4		28.618	11051	10464.2
28.631	17350	16585.8		42.261	9051	8486.92		28.631	11154	10458.2
28.644	17470	16579.7		42.287	8994	8473.26		28.644	11298	10452.1
28.657	17414	16573.6		42.313	9122	8460.42		28.657	11250	10446.1
28.67	17191	16567.6		42.339	9058	8448.4		28.67	11178	10440
28.683	16931	16561.5		42.365	9040	8437.18		28.683	10997	10434
28.696	16990	16555.4		42.391	9104	8426.78		28.696	10825	10428
28.709	17081	16549.4		42.417	9059	8417.19		28.709	10875	10422
28.722	16982	16543.3		42.443	9125	8408.41		28.722	10928	10416
28.735	16813	16537.3		42.469	9116	8400.44		28.735	10838	10410
28.748	16831	16531.3		42.495	9061	8393.27		28.748	10697	10404
28.761	16649	16525.3		42.521	9048	8386.91		28.761	10606	10398.1
28.774	16571	16519.2		42.547	9052	8381.37		28.774	10522	10392.1
28.787	16819	16513.2		42.573	9057	8376.64		28.787	10426	10386.1
28.8	16729	16507.2		42.599	9035	8372.73		28.8	10373	10380.2
28.813	16513	16501.3		42.625	9035	8369.64		28.813	10331	10374.3
28.826	16453	16495.3		42.651	9029	8367.38		28.826	10435	10368.3
28.839	16598	16489.3		42.677	8990	8365.95		28.839	10444	10362.4
28.852	16746	16483.4		42.703	8937	8365.35		28.852	10414	10356.5
28.865	16651	16477.5		42.729	8969	8365.6		28.865	10454	10350.6
28.878	16562	16471.6		42.755	8947	8366.7		28.878	10290	10344.7
28.891	16706	16465.8		42.781	8930	8368.65		28.891	10427	10338.8
28.904	16728	16460.1		42.807	9045	8371.48		28.904	10381	10332.9
28.917	16630	16454.4		42.833	9149	8375.17		28.917	10420	10327.1
28.93	16567	16448.9		42.859	9114	8379.75		28.93	10538	10321.2
28.943	16615	16443.4		42.885	9078	8385.23		28.943	10287	10315.3
28.956	16613	16438.2		42.911	9107	8391.61		28.956	10395	10309.5
28.969	16457	16433.3		42.937	9072	8398.91		28.969	10463	10303.7
28.982	16504	16429		42.963	9150	8407.14		28.982	10358	10297.8
28.995	16417	16425.7		42.989	9168	8416.31		28.995	10357	10292
29.008	16399	16421		43.015	9184	8426.44		29.008	10251	10286.2
29.021	16487	16415.2		43.041	9260	8437.54		29.021	10169	10280.4
29.034	16334	16409.4		43.067	9249	8449.63		29.034	10375	10274.6
29.047	16505	16403.6		43.093	9200	8462.72		29.047	10349	10268.9
29.06	16516	16397.8		43.119	9336	8476.83		29.06	10296	10263.1
29.073	16443	16392		43.145	9318	8491.97		29.073	10451	10257.3
29.086	16506	16386.2		43.171	9257	8508.17		29.086	10302	10251.6
29.099	16514	16380.4		43.197	9251	8525.44		29.099	10196	10245.8
29.112	16125	16374.7		43.223	9219	8543.81		29.112	10300	10240.1
29.125	16342	16368.9		43.249	9282	8563.29		29.125	10224	10234.4
29.138	16353	16363.2		43.275	9251	8583.9		29.138	10442	10228.6
29.151	16425	16357.4		43.301	9235	8605.67		29.151	10320	10222.9
29.164	16513	16351.7		43.327	9315	8628.61		29.164	10346	10217.2
29.177	16393	16346		43.353	9423	8652.76		29.177	10280	10211.6
29.19	16242	16340.3		43.379	9418	8678.13		29.19	10227	10205.9
29.203	16449	16334.6		43.405	9554	8704.76		29.203	10241	10200.2
29.216	16347	16328.9		43.431	9551	8732.65		29.216	10137	10194.5
29.229	16408	16323.2		43.457	9424	8761.85		29.229	10152	10188.9
29.242	16419	16317.5		43.483	9571	8792.38		29.242	10229	10183.3
29.255	16315	16311.8		43.509	9446	8824.26		29.255	10147	10177.6
29.268	16479	16306.2		43.535	9351	8857.52		29.268	10194	10172
29.281	16277	16300.5		43.561	9534	8892.2		29.281	10166	10166.4
29.294	16349	16294.9		43.587	9787	8928.32		29.294	10049	10160.8
29.307	16361	16289.2		43.613	9649	8965.9		29.307	10130	10155.2
29.32	16355	16283.6		43.639	9487	9004.99		29.32	10042	10149.6
29.333	16339	16278		43.665	9801	9045.62		29.333	10082	10144
29.346	16348	16272.4		43.691	9785	9087.8		29.346	10207	10138.5
29.359	16251	16266.8		43.717	9704	9131.59		29.359	10135	10132.9
29.372	16233	16261.2		43.743	9842	9177		29.372	10143	10127.4
29.385	16250	16255.6		43.769	9877	9224.07		29.385	10202	10121.9
29.398	16391	16250.1		43.795	9904	9272.84		29.398	10099	10116.3
29.411	16180	16244.5		43.821	9882	9323.35		29.411	10018	10110.8
29.424	16173	16239		43.847	9903	9375.61		29.424	10062	10105.3
29.437	16405	16233.6		43.873	10129	9429.68		29.437	10161	10099.8
29.45	16126	16228.2		43.899	10194	9485.59		29.45	10091	10094.3
29.463	16419	16222.8		43.925	10038	9543.37		29.463	10011	10088.9
29.476	16234	16217.6		43.951	9975	9603.06		29.476	10126	10083.4
29.489	15969	16212.4		43.977	10274	9664.7		29.489	10208	10078
29.502	16219	16207.4		44.003	10390	9728.33		29.502	10173	10072.5
29.515	16173	16202.5		44.029	10328	9793.99		29.515	10041	10067.1
29.528	16225	16198		44.055	10445	9861.72		29.528	10064	10061.7
29.541	16090	16194.2		44.081	10475	9931.57		29.541	10084	10056.3
29.554	16220	16191.3		44.107	10647	10003.6		29.554	10075	10050.9
29.567	16257	16187		44.133	10660	10077.8		29.567	9999	10045.6
29.58	16231	16181.6		44.159	10563	10154.3		29.58	9908	10040.2
29.593	16260	16176.2		44.185	10727	10233.1		29.593	10210	10034.9
29.606	16275	16170.8		44.211	10757	10314.2		29.606	9934	10029.5
29.619	16150	16165.4		44.237	10902	10397.9		29.619	10033	10024.2
29.632	16022	16160		44.263	10914	10484		29.632	10054	10018.8
29.645	16067	16154.6		44.289	11121	10572.7		29.645	9857	10013.5
29.658	16002	16149.3		44.315	11131	10664.1		29.658	9871	10008.2
29.671	16088	16143.9		44.341	11198	10758.2		29.671	9924	10002.9
29.684	15959	16138.6		44.367	11360	10855.3		29.684	10043	9997.59
29.697	16236	16133.2		44.393	11584	10955.4		29.697	9995	9992.31
29.71	16158	16127.9		44.419	11545	11058.6		29.71	9982	9987.04
29.723	16108	16122.6		44.445	11671	11165.1		29.723	9979	9981.78
29.736	16208	16117.3		44.471	11839	11275.2		29.736	9914	9976.53
29.749	15984	16112		44.497	11779	11389		29.749	9896	9971.29
29.762	16261	16106.7		44.523	11865	11506.8		29.762	9967	9966.07
29.775	16169	16101.4		44.549	11991	11628.8		29.775	9985	9960.85
29.788	16280	16096.2		44.575	12250	11755.4		29.788	9950	9955.65
29.801	16227	16090.9		44.601	12308	11887		29.801	9983	9950.46
29.814	16175	16085.7		44.627	12213	12024		29.814	9950	9945.27
29.827	16098	16080.4		44.653	12347	12166.8		29.827	10063	9940.1
29.84	16058	16075.2		44.679	12518	12316.1		29.84	9941	9934.95
29.853	15914	16070		44.705	12732	12472.3		29.853	9791	9929.8
29.866	16062	16064.8		44.731	12944	12636.3		29.866	9898	9924.66
29.879	16142	16059.6		44.757	13073	12808.8		29.879	9927	9919.54
29.892	16007	16054.4		44.783	13315	12990.6		29.892	9995	9914.43
29.905	16025	16049.2		44.809	13481	13182.7		29.905	9957	9909.33
29.918	15994	16044.1		44.835	13540	13385.9		29.918	9848	9904.24
29.931	16087	16038.9		44.861	13744	13601.3		29.931	9812	9899.16
29.944	15948	16033.7		44.887	14012	13830		29.944	9841	9894.1
29.957	15866	16028.6		44.913	14267	14072.8		29.957	9939	9889.04
29.97	15833	16023.5		44.939	14599	14330.7		29.97	9842	9884
29.983	15969	16018.4		44.965	14745	14604.3		29.983	9808	9878.97
29.996	16056	16013.2		44.991	15032	14893.9		29.996	9758	9873.95
30.009	16031	16008.1		45.017	15308	15199.4		30.009	9783	9868.95
30.022	15924	16003.1		45.043	15593	15520		30.022	9863	9863.95
30.035	15827	15998		45.069	15999	15853.7		30.035	9965	9858.97
30.048	15961	15992.9		45.095	16339	16198.2		30.048	9912	9854
30.061	16079	15987.9		45.121	16700	16549.8		30.061	9877	9849.05
30.074	15992	15982.8		45.147	17131	16902.2		30.074	10022	9844.1
30.087	15976	15977.8		45.173	17504	17247.9		30.087	9927	9839.17
30.1	15959	15972.7		45.199	17829	17577.9		30.1	9827	9834.25
30.113	15788	15967.7		45.225	18267	17881.8		30.113	9922	9829.35
30.126	15776	15962.7		45.251	18674	18148.4		30.126	9903	9824.45
30.139	15865	15957.7		45.277	18829	18366.5		30.139	9798	9819.57
30.152	15897	15952.7		45.303	18960	18525.8		30.152	9794	9814.7
30.165	15899	15947.7		45.329	19001	18617.9		30.165	9925	9809.84
30.178	15869	15942.8		45.355	18902	18637.2		30.178	9974	9805
30.191	15896	15937.8		45.381	18987	18581		30.191	9801	9800.17
30.204	15908	15932.9		45.407	18907	18450.6		30.204	9741	9795.35
30.217	15971	15927.9		45.433	18740	18250.2		30.217	9779	9790.55
30.23	15961	15923		45.459	18503	17987.1		30.23	9829	9785.75
30.243	15769	15918.1		45.485	18057	17670.3		30.243	9788	9780.97
30.256	15847	15913.2		45.511	17427	17310.6		30.256	9708	9776.21
30.269	15835	15908.3		45.537	16984	16918.9		30.269	9791	9771.46
30.282	15788	15903.4		45.563	16607	16506		30.282	9842	9766.72
30.295	15809	15898.5		45.589	16051	16081.9		30.295	9867	9761.99
30.308	15858	15893.7		45.615	15448	15655.1		30.308	9726	9757.28
30.321	15696	15888.8		45.641	15041	15232.7		30.321	9769	9752.58
30.334	15620	15884		45.667	14522	14820.4		30.334	9700	9747.89
30.347	15887	15879.2		45.693	14018	14422.1		30.347	9759	9743.22
30.36	15798	15874.3		45.719	13488	14040.6		30.36	9844	9738.56
30.373	15763	15869.5		45.745	13298	13677.4		30.373	9793	9733.91
30.386	15790	15864.7		45.771	12860	13333.4		30.386	9795	9729.28
30.399	15771	15859.9		45.797	12688	13008.5		30.399	9780	9724.66
30.412	15757	15855.2		45.823	12472	12702.5		30.412	9802	9720.06
30.425	15733	15850.4		45.849	12095	12414.5		30.425	9749	9715.47
30.438	15728	15845.6		45.875	11785	12143.6		30.438	9796	9710.89
30.451	15808	15840.9		45.901	11583	11888.8		30.451	9761	9706.33
30.464	15768	15836.2		45.927	11247	11649		30.464	9745	9701.78
30.477	15620	15831.4		45.953	11043	11423.2		30.477	9737	9697.25
30.49	15550	15826.7		45.979	10858	11210.2		30.49	9693	9692.73
30.503	15586	15822		46.005	10685	11009.2		30.503	9733	9688.22
30.516	15606	15817.3		46.031	10464	10819.1		30.516	9612	9683.73
30.529	15548	15812.6		46.057	10233	10639.2		30.529	9616	9679.25
30.542	15719	15808		46.083	10101	10468.5		30.542	9607	9674.79
30.555	15723	15803.3		46.109	9907	10306.5		30.555	9627	9670.34
30.568	15666	15798.7		46.135	9731	10152.4		30.568	9798	9665.91
30.581	15653	15794		46.161	9490	10005.6		30.581	9727	9661.49
30.594	15831	15789.4		46.187	9644	9865.65		30.594	9673	9657.08
30.607	15662	15784.8		46.213	9258	9732		30.607	9519	9652.69
30.62	15590	15780.2		46.239	9256	9604.2		30.62	9532	9648.32
30.633	15599	15775.6		46.265	9235	9481.86		30.633	9653	9643.96
30.646	15841	15771		46.291	9001	9364.61		30.646	9598	9639.61
30.659	15695	15766.4		46.317	8824	9252.12		30.659	9634	9635.28
30.672	15832	15761.9		46.343	8693	9144.08		30.672	9708	9630.97
30.685	15698	15757.3		46.369	8665	9040.22		30.685	9753	9626.67
30.698	15409	15752.8		46.395	8589	8940.28		30.698	9471	9622.38
30.711	15445	15748.3		46.421	8570	8844.04		30.711	9623	9618.12
30.724	15607	15743.8		46.447	8125	8751.28		30.724	9702	9613.86
30.737	15914	15739.3		46.473	8249	8661.81		30.737	9690	9609.62
30.75	15650	15734.8		46.499	8065	8575.46		30.75	9749	9605.4
30.763	15716	15730.3		46.525	8044	8492.05		30.763	9492	9601.19
30.776	15736	15725.8		46.551	7973	8411.45		30.776	9611	9597
30.789	15494	15721.4		46.577	7947	8333.49		30.789	9838	9592.83
30.802	15621	15716.9		46.603	7750	8258.07		30.802	9620	9588.67
30.815	15632	15712.5		46.629	7728	8185.04		30.815	9651	9584.52
30.828	15477	15708.1		46.655	7689	8114.32		30.828	9675	9580.4
30.841	15599	15703.7		46.681	7617	8045.77		30.841	9610	9576.29
30.854	15510	15699.3		46.707	7562.99	7979.32		30.854	9726	9572.19
30.867	15444	15694.9		46.733	7364.99	7914.86		30.867	9650	9568.11
30.88	15435	15690.5		46.759	7459.99	7852.32		30.88	9628	9564.05
30.893	15447	15686.1		46.785	7438.99	7791.6		30.893	9602	9560
30.906	15687	15681.8		46.811	7270.99	7732.63		30.906	9781	9555.97
30.919	15462	15677.4		46.837	7224.99	7675.35		30.919	9751	9551.96
30.932	15554	15673.1		46.863	7215.99	7619.68		30.932	9850	9547.96
30.945	15744	15668.8		46.889	6971.99	7565.56		30.945	10066	9543.98
30.958	15791	15664.5		46.915	7055.99	7512.92		30.958	10367	9540.02
30.971	15604	15660.2		46.941	6940.99	7461.72		30.971	10624	9536.07
30.984	15559	15655.9		46.967	6968.99	7411.9		30.984	10744	9532.14
30.997	15649	15651.6		46.993	6807.99	7363.39		30.997	10835	9528.23
31.01	15631	15647.4		47.019	6824.99	7316.17		31.01	10557	9524.34
31.023	15606	15643.1		47.045	6697.99	7270.17		31.023	10398	9520.46
31.036	15678	15638.9		47.071	6672.99	7225.35		31.036	10273	9516.6
31.049	15510	15634.7		47.097	6759.99	7181.68		31.049	10309	9512.75
31.062	15416	15630.5		47.123	6822.98	7139.11		31.062	10396	9508.93
31.075	15520	15626.3		47.149	6718.98	7097.6		31.075	10238	9505.12
31.088	15466	15622.1		47.175	6585.98	7057.11		31.088	10032	9501.33
31.101	15640	15617.9		47.201	6458.97	7017.62		31.101	9924	9497.56
31.114	15731	15613.8		47.227	6461.97	6979.08		31.114	9828	9493.8
31.127	15415	15609.6		47.253	6440.96	6941.46		31.127	9803	9490.06
31.14	15332	15605.5		47.279	6411.96	6904.74		31.14	9670	9486.34
31.153	15344	15601.3		47.305	6368.96	6868.88		31.153	9452	9482.64
31.166	15522	15597.2		47.331	6289.95	6833.86		31.166	9514	9478.96
31.179	15557	15593.1		47.357	6267.95	6799.64		31.179	9598	9475.3
31.192	15485	15589		47.383	6330.94	6766.2		31.192	9439	9471.65
31.205	15370	15585		47.409	6273.94	6733.53		31.205	9354	9468.02
31.218	15350	15580.9		47.435	6162.93	6701.58		31.218	9476	9464.41
31.231	15385	15576.9		47.461	6099.92	6670.34		31.231	9490	9460.82
31.244	15538	15572.8		47.487	6132.91	6639.79		31.244	9533	9457.25
31.257	15429	15568.8		47.513	6177.89	6609.91		31.257	9503	9453.7
31.27	15439	15564.8		47.539	6140.87	6580.67		31.27	9501	9450.16
31.283	15510	15560.8		47.565	5987.85	6552.06		31.283	9485	9446.65
31.296	15378	15556.8		47.591	5978.83	6524.05		31.296	9500	9443.15
31.309	15457	15552.8		47.617	6065.79	6496.63		31.309	9485	9439.67
31.322	15464	15548.9		47.643	6043.75	6469.78		31.322	9422	9436.22
31.335	15457	15544.9		47.669	5967.68	6443.49		31.335	9431	9432.78
31.348	15411	15541		47.695	6003.6	6417.73		31.348	9446	9429.36
31.361	15401	15537		47.721	5955.49	6392.49		31.361	9385	9425.96
31.374	15480	15533.1		47.747	5852.35	6367.76		31.374	9362	9422.58
31.387	15401	15529.2		47.773	5923.22	6343.52		31.387	9314	9419.22
31.4	15436	15525.3		47.799	5931.08	6319.76		31.4	9306	9415.88
31.413	15486	15521.5		47.825	5908.86	6296.46		31.413	9505	9412.56
31.426	15450	15517.6		47.851	5870.23	6273.61		31.426	9542	9409.26
31.439	15489	15513.8		47.877	5856.35	6251.2		31.439	9545	9405.99
31.452	15499	15509.9		47.903	5896.42	6229.22		31.452	9538	9402.73
31.465	15447	15506.1		47.929	5821.28	6207.65		31.465	9408	9399.49
31.478	15537	15502.3		47.955	5827.57	6186.48		31.478	9397	9396.27
31.491	15680	15498.5		47.981	5764.49	6165.7		31.491	9357	9393.07
31.504	15643	15494.7		48.007	5660.09	6145.31		31.504	9378	9389.9
31.517	15710	15490.9		48.033	5702.08	6125.28		31.517	9351	9386.74
31.53	15657	15487.2		48.059	5744.48	6105.61		31.53	9495	9383.61
31.543	15552	15483.4		48.085	5703.58	6086.3		31.543	9547	9380.5
31.556	15710	15479.7		48.111	5660.35	6067.32		31.556	9491	9377.41
31.569	15865	15476		48.137	5593	6048.68		31.569	9422	9374.34
31.582	15943	15472.3		48.163	5652.4	6030.36		31.582	9435	9371.29
31.595	16012	15468.6		48.189	5679.5	6012.36		31.595	9510	9368.26
31.608	15945	15464.9		48.215	5653.12	5994.66		31.608	9391	9365.25
31.621	16155	15461.2		48.241	5651.4	5977.27		31.621	9332	9362.27
31.634	16267	15457.6		48.267	5655.56	5960.16		31.634	9417	9359.31
31.647	16486	15454		48.293	5676.66	5943.34		31.647	9378	9356.37
31.66	16306	15450.3		48.319	5582.73	5926.8		31.66	9437	9353.45
31.673	16465	15446.7		48.345	5566.78	5910.53		31.673	9568	9350.56
31.686	16650	15443.1		48.371	5561.81	5894.51		31.686	9454	9347.68
31.699	16597	15439.5		48.397	5602.84	5878.76		31.699	9343	9344.83
31.712	16729	15436		48.423	5522.86	5863.25		31.712	9344	9342.01
31.725	16602	15432.4		48.449	5557.88	5847.99		31.725	9379	9339.2
31.738	16330	15428.9		48.475	5535.89	5832.97		31.738	9640	9336.42
31.751	16240	15425.3		48.501	5524.91	5818.18		31.751	9514	9333.66
31.764	16110	15421.8		48.527	5615.92	5803.61		31.764	9510	9330.93
31.777	16024	15418.3		48.553	5527.93	5789.27		31.777	9453	9328.21
31.79	15967	15414.8		48.579	5451.94	5775.14		31.79	9452	9325.53
31.803	15918	15411.3		48.605	5449.94	5761.23		31.803	9403	9322.86
31.816	15767	15407.9		48.631	5575.95	5747.52		31.816	9309	9320.22
31.829	15694	15404.4		48.657	5517.95	5734.01		31.829	9387	9317.6
31.842	15548	15401		48.683	5463.96	5720.7		31.842	9306	9315.01
31.855	15436	15397.6		48.709	5496.96	5707.58		31.855	9409	9312.44
31.868	15449	15394.2		48.735	5345.97	5694.64		31.868	9308	9309.89
31.881	15311	15390.8		48.761	5456.97	5681.9		31.881	9297	9307.37
31.894	15467	15387.4		48.787	5452.97	5669.33		31.894	9352	9304.88
31.907	15325	15384		48.813	5489.97	5656.93		31.907	9304	9302.41
31.92	15141	15380.7		48.839	5327.98	5644.71		31.92	9493	9299.96
31.933	15131	15377.4		48.865	5371.98	5632.65		31.933	9248	9297.54
31.946	15156	15374		48.891	5387.98	5620.76		31.946	9280	9295.14
31.959	15349	15370.7		48.917	5436.98	5609.03		31.959	9274	9292.77
31.972	15252	15367.4		48.943	5493.98	5597.46		31.972	9524	9290.43
31.985	15230	15364.1		48.969	5271.98	5586.03		31.985	9289	9288.11
31.998	15458	15360.9		48.995	5310.98	5574.76		31.998	9380	9285.81
32.011	15131	15357.6		49.021	5189.99	5563.64		32.011	9381	9283.54
32.024	15287	15354.4		49.047	5442.99	5552.66		32.024	9201	9281.3
32.037	15087	15351.2		49.073	5189.99	5541.82		32.037	9300	9279.08
32.05	15163	15348		49.099	5322.99	5531.11		32.05	9424	9276.89
32.063	15226	15344.8		49.125	5267.99	5520.55		32.063	9254	9274.73
32.076	15074	15341.6		49.151	5365.99	5510.11		32.076	9282	9272.59
32.089	15171	15338.4		49.177	5228.99	5499.8		32.089	9231	9270.48
32.102	15089	15335.3		49.203	5171.99	5489.62		32.102	9267	9268.4
32.115	15230	15332.1		49.229	5181.99	5479.57		32.115	9395	9266.34
32.128	15154	15329		49.255	5257	5469.63		32.128	9352	9264.31
32.141	15230	15325.9		49.281	5196	5459.82		32.141	9318	9262.31
32.154	15246	15322.8		49.307	5215	5450.12		32.154	9383	9260.34
32.167	15165	15319.7		49.333	5280	5440.53		32.167	9273	9258.4
32.18	15063	15316.7		49.359	5233	5431.06		32.18	9246	9256.49
32.193	14966	15313.6		49.385	5215	5421.7		32.193	9346	9254.61
32.206	14897	15310.6		49.411	5196	5412.44		32.206	9302	9252.76
32.219	14994	15307.6		49.437	5245	5403.29		32.219	9231	9250.94
32.232	15153	15304.6		49.463	5329	5394.25		32.232	9230	9249.17
32.245	15020	15301.6		49.489	5254	5385.3		32.245	9354	9247.44
32.258	14968	15298.6		49.515	5148	5376.46		32.258	9230	9245.71
32.271	14890	15295.7		49.541	5156	5367.71		32.271	9194	9243.99
32.284	15094	15292.7		49.567	5126	5359.06		32.284	9226	9242.3
32.297	15069	15289.8		49.593	5282	5350.5		32.297	9319	9240.64
32.31	15161	15286.9		49.619	5262	5342.04		32.31	9295	9239.01
32.323	15374	15284		49.645	5154	5333.67		32.323	9365	9237.41
32.336	15186	15281.1		49.671	5065	5325.38		32.336	9369	9235.84
32.349	15137	15278.2		49.697	5156	5317.18		32.349	9385	9234.3
32.362	14982	15275.4		49.723	5182	5309.07		32.362	9366	9232.8
32.375	14925	15272.5		49.749	5118.99	5301.04		32.375	9348	9231.32
32.388	15135	15269.7		49.775	5149.99	5293.1		32.388	9456	9229.87
32.401	15041	15266.9		49.801	5117.99	5285.23		32.401	9404	9228.45
32.414	15005	15264.1		49.827	5162.99	5277.45		32.414	9335	9227.07
32.427	14961	15261.4		49.853	5037.99	5269.74		32.427	9172	9225.72
32.44	15091	15258.6		49.879	5033.99	5262.11		32.44	9251	9224.39
32.453	15076	15255.9		49.905	5259.99	5254.56		32.453	9310	9223.1
32.466	14981	15253.1		49.931	5267.98	5247.08		32.466	9179	9221.84
32.479	14918	15250.4		49.957	5116.98	5239.67		32.479	9206	9220.62
32.492	15018	15247.7		49.983	5154.97	5232.33		32.492	9238	9219.43
32.505	14932	15245		50.009	5148.97	5225.07		32.505	9201	9218.26
32.518	15038	15242.4		50.035	5130.96	5217.87		32.518	9293	9217.14
32.531	14843	15239.7		50.061	5156.95	5210.75		32.531	9279	9216.04
32.544	14920	15237.1		50.087	5159.94	5203.69		32.544	9282	9214.98
32.557	15136	15234.5		50.113	5170.93	5196.69		32.557	9312	9213.95
32.57	15037	15231.9		50.139	5232.88	5189.76		32.57	9342	9212.95
32.583	14914	15229.3		50.165	5605.74	5182.89		32.583	9341	9211.99
32.596	15043	15226.7		50.191	6223.45	5176.09		32.596	9341	9211.07
32.609	15058	15224.2		50.217	6422.92	5169.35		32.609	9247	9210.17
32.622	14856	15221.6		50.243	6265.18	5162.67		32.622	9125	9209.32
32.635	14952	15219.1		50.269	6241.98	5156.04		32.635	9180	9208.49
32.648	15055	15216.6		50.295	6333.08	5149.48		32.648	9251	9207.7
32.661	14987	15214.1		50.321	6334.51	5142.97		32.661	9182	9206.95
32.674	14960	15211.6		50.347	6124.39	5136.52		32.674	9143	9206.23
32.687	14979	15209.2		50.373	5823.07	5130.13		32.687	9210	9205.55
32.7	15009	15206.7		50.399	5690.92	5123.79		32.7	9323	9204.91
32.713	15038	15204.3		50.425	5615.44	5117.51		32.713	9279	9204.3
32.726	14959	15201.9		50.451	5442.83	5111.28		32.726	9303	9203.72
32.739	14822	15199.5		50.477	5278.92	5105.1		32.739	9305	9203.19
32.752	14812	15197.2		50.503	5208.95	5098.97		32.752	9242	9202.69
32.765	14986	15194.8		50.529	5106.96	5092.89		32.765	9342	9202.22
32.778	15092	15192.5		50.555	4982.97	5086.87		32.778	9306	9201.8
32.791	14948	15190.1		50.581	5006.98	5080.89		32.791	9237	9201.41
32.804	14903	15187.8		50.607	4988.98	5074.97		32.804	9178	9201.06
32.817	14790	15185.5		50.633	4934.99	5069.13		32.817	9237	9200.75
32.83	14843	15183.3		50.659	4951.99	5063.39		32.83	9224	9200.48
32.843	14918	15181		50.685	4999.99	5057.71		32.843	9293	9200.24
32.856	14718	15178.8		50.711	4967.99	5051.97		32.856	9352	9200.05
32.869	14826	15176.6		50.737	4862.99	5046.27		32.869	9219	9199.89
32.882	14871	15174.3		50.763	4923.99	5040.63		32.882	9188	9199.77
32.895	14732	15172.2		50.789	5014.99	5035.07		32.895	9322	9199.7
32.908	14911	15170		50.815	5022.99	5029.6		32.908	9353	9199.66
32.921	14939	15167.8		50.841	4981	5024.09		32.921	9255	9199.66
32.934	14906	15165.7		50.867	4948	5018.61		32.934	9314	9199.71
32.947	14718	15163.6		50.893	4946	5013.17		32.947	9282	9199.79
32.96	14852	15161.5		50.919	4897	5007.77		32.96	9274	9199.92
32.973	14873	15159.4		50.945	4890	5002.41		32.973	9327	9200.08
32.986	14855	15157.3		50.971	4856	4997.1		32.986	9196	9200.29
32.999	14947	15155.3		50.997	4934	4991.82		32.999	9218	9200.54
33.012	14857	15153.3		51.023	4996	4986.58		33.012	9224	9200.84
33.025	14888	15151.2		51.049	4861	4981.37		33.025	9196	9201.17
33.038	14968	15149.2		51.075	4983	4976.21		33.038	9182	9201.55
33.051	14948	15147.3		51.101	4888	4971.08		33.051	9253	9201.97
33.064	14881	15145.3		51.127	4914	4965.99		33.064	9290	9202.44
33.077	14936	15143.4		51.153	4898	4960.93		33.077	9225	9202.95
33.09	15007	15141.4		51.179	4924	4955.91		33.09	9189	9203.5
33.103	14924	15139.5		51.205	4954	4950.93		33.103	9344	9204.1
33.116	14754	15137.7		51.231	4886	4945.98		33.116	9234	9204.74
33.129	14756	15135.8		51.257	4879	4941.06		33.129	9113	9205.43
33.142	14816	15133.9		51.283	4855	4936.18		33.142	9112	9206.16
33.155	15028	15132.1		51.309	4862	4931.33		33.155	9100	9206.94
33.168	14941	15130.3		51.335	4863	4926.51		33.168	9192	9207.77
33.181	14835	15128.5		51.361	4775	4921.73		33.181	9186	9208.64
33.194	14996	15126.7		51.387	4827	4916.98		33.194	9266	9209.56
33.207	14891	15125		51.413	4791	4912.26		33.207	9231	9210.52
33.22	14860	15123.2		51.439	4883	4907.58		33.22	9201	9211.54
33.233	14909	15121.5		51.465	4814	4902.97		33.233	9076	9212.6
33.246	14782	15119.8		51.491	4811	4898.44		33.246	9220	9213.71
33.259	14872	15118.1		51.517	4874	4893.9		33.259	9247	9214.86
33.272	15061	15116.5		51.543	4935	4889.35		33.272	9465	9216.07
33.285	14949	15114.8		51.569	4888	4884.64		33.285	9154	9217.32
33.298	14859	15113.2		51.595	4768	4879.98		33.298	9147	9218.63
33.311	14809	15111.6		51.621	4890	4875.51		33.311	9287	9219.98
33.324	14852	15110		51.647	4910	4871.06		33.324	9120	9221.39
33.337	14601	15108.4		51.673	4815	4866.64		33.337	9313	9222.84
33.35	14973	15106.9		51.699	4744	4862.23		33.35	9206	9224.35
33.363	14699	15105.3		51.725	4770	4857.81		33.363	9201	9225.91
33.376	14942	15103.8		51.751	4925	4853.37		33.376	9028	9227.52
33.389	14627	15102.3		51.777	4883	4848.87		33.389	9142	9229.18
33.402	14792	15100.9		51.803	4896	4844.2		33.402	9194	9230.9
33.415	14925	15099.4		51.829	4870	4839.23		33.415	9148	9232.66
33.428	15035	15098		51.855	4877	4834.36		33.428	9014	9234.48
33.441	14668	15096.6		51.881	4848	4830.16		33.441	9151	9236.36
33.454	14769	15095.2		51.907	4777	4825.98		33.454	9281	9238.29
33.467	14824	15093.8		51.933	4815	4821.83		33.467	9212	9240.27
33.48	14628	15092.5		51.959	4749	4817.7		33.48	9430	9242.31
33.493	14785	15091.1		51.985	4752	4813.6		33.493	9265	9244.41
33.506	14739	15089.8		52.011	4786	4809.52		33.506	9320	9246.56
33.519	14729	15088.5		52.037	4896	4805.46		33.519	9368	9248.76
33.532	14906	15087.3		52.063	4693	4801.43		33.532	9314	9251.03
33.545	14804	15086		52.089	4739	4797.42		33.545	9205	9253.35
33.558	14813	15084.8		52.115	4827	4793.43		33.558	9161	9255.73
33.571	14800	15083.6		52.141	4829	4789.46		33.571	9234	9258.16
33.584	14784	15082.4		52.167	4806	4785.52		33.584	9226	9260.66
33.597	14829	15081.2		52.193	4771	4781.6		33.597	9339	9263.21
33.61	14764	15080.1		52.219	4640	4777.7		33.61	9267	9265.82
33.623	14788	15079		52.245	4599	4773.83		33.623	9326	9268.5
33.636	14610	15077.8		52.271	4755	4769.97		33.636	9244	9271.23
33.649	14865	15076.8		52.297	4765	4766.14		33.649	9341	9274.03
33.662	14821	15075.7		52.323	4801	4762.32		33.662	9274	9276.88
33.675	14763	15074.7		52.349	4818	4758.54		33.675	9171	9279.8
33.688	14827	15073.7		52.375	4820	4754.79		33.688	9160	9282.78
33.701	14750	15072.7		52.401	4752	4751.04		33.701	9288	9285.82
33.714	14798	15071.7		52.427	4710	4747.31		33.714	9136	9288.93
33.727	14880	15070.7		52.453	4769	4743.6		33.727	9242	9292.1
33.74	14918	15069.8		52.479	4820	4739.9		33.74	9338	9295.33
33.753	14782	15068.9		52.505	4773	4736.23		33.753	9258	9298.63
33.766	14795	15068		52.531	4739	4732.58		33.766	9251	9302
33.779	14969	15067.1		52.557	4665	4728.95		33.779	9265	9305.43
33.792	14937	15066.3		52.583	4651	4725.33		33.792	9304	9308.92
33.805	14737	15065.5		52.609	4718	4721.73		33.805	9247	9312.49
33.818	14670	15064.7		52.635	4702	4718.16		33.818	9219	9316.12
33.831	14698	15063.9		52.661	4754	4714.6		33.831	9252	9319.82
33.844	14651	15063.2		52.687	4732	4711.04		33.844	9222	9323.59
33.857	14830	15062.4		52.713	4614	4707.47		33.857	9188	9327.43
33.87	14800	15061.7		52.739	4603	4703.87		33.87	9219	9331.33
33.883	14779	15061.1		52.765	4688	4700.21		33.883	9302	9335.31
33.896	14768	15060.4		52.791	4723	4696.36		33.896	9391	9339.36
33.909	14740	15059.8		52.817	4704	4692.2		33.909	9426	9343.48
33.922	14668	15059.2		52.843	4689	4688.13		33.922	9384	9347.67
33.935	14657	15058.6		52.869	4716	4684.72		33.935	9315	9351.94
33.948	14623	15058		52.895	4680	4681.33		33.948	9467	9356.28
33.961	14581	15057.5		52.921	4598	4677.95		33.961	9376	9360.69
33.974	14701	15057		52.947	4589	4674.59		33.974	9205	9365.19
33.987	14704	15056.5		52.973	4619	4671.25		33.987	9258	9369.76
34	14740	15056		52.999	4611	4667.92		34	9266	9374.43
34.013	14804	15055.6		53.025	4652	4664.61		34.013	9325	9379.17
34.026	14729	15055.2		53.051	4748	4661.31		34.026	9405	9383.96
34.039	14614	15054.8		53.077	4695	4658.03		34.039	9347	9388.83
34.052	14661	15054.6		53.103	4663	4654.77		34.052	9318	9393.78
34.065	14792	15054.4		53.129	4731	4651.52		34.065	9442	9398.8
34.078	14830	15054.2		53.155	4691	4648.29		34.078	9494	9403.91
34.091	14922	15054.2		53.181	4665	4645.07		34.091	9459	9409.09
34.104	14937	15054.3		53.207	4659	4641.87		34.104	9430	9414.36
34.117	14940	15054.5		53.233	4624	4638.69		34.117	9385	9419.71
34.13	14852	15055		53.259	4604	4635.52		34.13	9359	9425.14
34.143	14812	15055.7		53.285	4576	4632.36		34.143	9425	9430.66
34.156	14716	15057.2		53.311	4548	4629.22		34.156	9470	9436.26
34.169	14657	15059.6		53.337	4583	4626.09		34.169	9377	9441.94
34.182	14656	15060.7		53.363	4628	4622.98		34.182	9389	9447.71
34.195	14478	15060.7		53.389	4556	4619.88		34.195	9414	9453.56
34.208	14571	15060.7		53.415	4529	4616.79		34.208	9321	9459.5
34.221	14729	15060.7		53.441	4564	4613.72		34.221	9236	9465.53
34.234	14692	15060.7		53.467	4611	4610.67		34.234	9404	9471.65
34.247	14563	15060.8		53.493	4608	4607.63		34.247	9410	9477.86
34.26	14854	15060.9		53.519	4678	4604.6		34.26	9495	9484.15
34.273	14599	15061.1		53.545	4688	4601.59		34.273	9520	9490.54
34.286	14589	15061.2		53.571	4628	4598.58		34.286	9391	9497.02
34.299	14721	15061.4		53.597	4609	4595.6		34.299	9450	9503.59
34.312	14736	15061.6		53.623	4636	4592.62		34.312	9417	9510.26
34.325	14761	15061.9		53.649	4563	4589.66		34.325	9528	9517.01
34.338	14746	15062.2		53.675	4614	4586.72		34.338	9379	9523.87
34.351	14726	15062.5		53.701	4649	4583.78		34.351	9281	9530.81
34.364	14733	15062.8		53.727	4584	4580.86		34.364	9429	9537.86
34.377	14696	15063.2		53.753	4648	4577.96		34.377	9431	9545
34.39	14732	15063.6		53.779	4680	4575.06		34.39	9341	9552.24
34.403	14709	15064		53.805	4581	4572.18		34.403	9492	9559.58
34.416	14710	15064.5		53.831	4675	4569.31		34.416	9517	9567.02
34.429	14697	15065		53.857	4615	4566.45		34.429	9355	9574.56
34.442	14693	15065.5		53.883	4560	4563.61		34.442	9473	9582.2
34.455	14632	15066		53.909	4652	4560.78		34.455	9432	9589.95
34.468	14795	15066.6		53.935	4609	4557.96		34.468	9531	9597.79
34.481	14759	15067.3		53.961	4645	4555.15		34.481	9429	9605.75
34.494	14799	15067.9		53.987	4547	4552.36		34.494	9466	9613.8
34.507	14522	15068.6		54.013	4609	4549.58		34.507	9626	9621.97
34.52	14663	15069.3		54.039	4610	4546.81		34.52	9553	9630.24
34.533	14697	15070		54.065	4496	4544.05		34.533	9647	9638.62
34.546	14815	15070.8		54.091	4447	4541.3		34.546	9466	9647.11
34.559	14783	15071.6		54.117	4498	4538.57		34.559	9406	9655.71
34.572	14755	15072.5		54.143	4474	4535.87		34.572	9525	9664.42
34.585	14819	15073.4		54.169	4555	4533.19		34.585	9522	9673.24
34.598	15109	15074.3		54.195	4491	4530.49		34.598	9607	9682.18
34.611	14751	15075.2		54.221	4694	4527.8		34.611	9523	9691.23
34.624	14790	15076.2		54.247	4637	4525.12		34.624	9686	9700.4
34.637	14941	15077.2		54.273	4610	4522.46		34.637	9511	9709.68
34.65	14832	15078.3		54.299	4606	4519.81		34.65	9576	9719.09
34.663	14833	15079.4		54.325	4662	4517.17		34.663	9519	9728.61
34.676	14632	15080.5		54.351	4525	4514.54		34.676	9619	9738.25
34.689	14729	15081.7		54.377	4444	4511.92		34.689	9827	9748.01
34.702	14929	15082.9		54.403	4429	4509.31		34.702	9618	9757.89
34.715	14862	15084.1		54.429	4494	4506.71		34.715	9734	9767.9
34.728	14850	15085.4		54.455	4443	4504.13		34.728	9515	9778.03
34.741	14800	15086.7		54.481	4444	4501.55		34.741	9647	9788.29
34.754	14751	15088		54.507	4533	4498.99		34.754	9664	9798.67
34.767	14747	15089.4		54.533	4446	4496.44		34.767	9626	9809.18
34.78	14757	15090.8		54.559	4410	4493.9		34.78	9656	9819.82
34.793	14973	15092.3		54.585	4537	4491.37		34.793	9844	9830.59
34.806	15027	15093.8		54.611	4429	4488.85		34.806	9726	9841.5
34.819	14926	15095.3		54.637	4553	4486.34		34.819	9702	9852.53
34.832	14729	15096.9		54.663	4512	4483.84		34.832	9758	9863.7
34.845	14795	15098.5		54.689	4513	4481.35		34.845	9751	9875.01
34.858	14926	15100.2		54.715	4537	4478.88		34.858	9705	9886.45
34.871	15023	15101.9		54.741	4615	4476.41		34.871	9705	9898.03
34.884	14876	15103.6		54.767	4532	4473.96		34.884	9685	9909.75
34.897	14788	15105.4		54.793	4402	4471.52		34.897	9706	9921.61
34.91	14981	15107.3		54.819	4428	4469.11		34.91	9712	9933.61
34.923	14738	15109.1		54.845	4510	4466.68		34.923	9834	9945.76
34.936	14703	15111.1		54.871	4506	4464.27		34.936	9816	9958.05
34.949	14805	15113		54.897	4553	4461.87		34.949	9904	9970.49
34.962	14891	15115		54.923	4481	4459.47		34.962	9810	9983.07
34.975	14835	15117.1		54.949	4471	4457.09		34.975	9664	9995.8
34.988	14784	15119.2		54.975	4376	4454.72		34.988	9975	10008.7
35.001	14785	15121.5		55.001	4514	4452.35		35.001	9823	10021.7
35.014	14778	15123.7		55.027	4447	4450		35.014	9895	10034.9
35.027	14860	15126.1		55.053	4474	4447.66		35.027	9791	10048.3
35.04	14739	15128.6		55.079	4592	4445.33		35.04	9967	10061.8
35.053	14801	15131.2		55.105	4518	4443		35.053	9768	10075.4
35.066	14814	15134.2		55.131	4517	4440.69		35.066	9769	10089.2
35.079	14839	15137.5		55.157	4437	4438.39		35.079	9812	10103.2
35.092	14805	15140.3		55.183	4480	4436.1		35.092	9975	10117.4
35.105	14828	15142.8		55.209	4571	4433.82		35.105	9961	10131.7
35.118	14860	15145.4		55.235	4512	4431.54		35.118	9943	10146.1
35.131	14885	15148		55.261	4418	4429.28		35.131	9999	10160.8
35.144	14883	15150.7		55.287	4346	4427.03		35.144	9987	10175.6
35.157	15035	15153.4		55.313	4456	4424.79		35.157	10014	10190.6
35.17	14910	15156.2		55.339	4495	4422.55		35.17	10031	10205.7
35.183	14889	15159		55.365	4451	4420.33		35.183	9962	10221
35.196	15026	15161.9		55.391	4454	4418.12		35.196	9956	10236.5
35.209	14984	15164.9		55.417	4434	4415.91		35.209	9983	10252.2
35.222	14874	15167.9		55.443	4478	4413.72		35.222	10000	10268.1
35.235	14872	15170.9		55.469	4460	4411.54		35.235	10019	10284.1
35.248	15027	15174		55.495	4438	4409.36		35.248	10027	10300.3
35.261	15025	15177.2		55.521	4436	4407.2		35.261	10036	10316.8
35.274	14872	15180.4		55.547	4464	4405.04		35.274	10023	10333.3
35.287	14849	15183.7		55.573	4484	4402.9		35.287	10104	10350.1
35.3	14893	15187		55.599	4390	4400.76		35.3	10051	10367.1
35.313	14925	15190.4		55.625	4368	4398.64		35.313	10120	10384.3
35.326	14874	15193.9		55.651	4427	4396.52		35.326	10255	10401.6
35.339	14931	15197.4		55.677	4428	4394.42		35.339	10116	10419.2
35.352	14951	15201		55.703	4430	4392.32		35.352	10115	10436.9
35.365	14814	15204.6		55.729	4428	4390.23		35.365	10305	10454.9
35.378	14803	15208.3		55.755	4395	4388.16		35.378	10388	10473.1
35.391	14941	15212.1		55.781	4359	4386.09		35.391	10349	10491.4
35.404	14980	15215.9		55.807	4369	4384.03		35.404	10343	10510
35.417	14874	15219.8		55.833	4407	4381.98		35.417	10294	10528.8
35.43	14926	15223.8		55.859	4376	4379.94		35.43	10312	10547.8
35.443	14875	15227.9		55.885	4394	4377.91		35.443	10387	10566.9
35.456	14929	15232		55.911	4417	4375.89		35.456	10339	10586.4
35.469	14883	15236.1		55.937	4399	4373.88		35.469	10293	10606
35.482	14891	15240.4		55.963	4437	4371.88		35.482	10394	10625.8
35.495	14883	15244.7		55.989	4427	4369.89		35.495	10370	10645.9
35.508	14874	15249.1		56.015	4314	4367.91		35.508	10341	10666.2
35.521	14969	15253.5		56.041	4360	4365.94		35.521	10338	10686.7
35.534	15120	15258.1		56.067	4467	4363.98		35.534	10410	10707.5
35.547	15009	15262.7		56.093	4401	4362.03		35.547	10393	10728.5
35.56	15018	15267.5		56.119	4357	4360.08		35.56	10267	10749.7
35.573	15022	15272.4		56.145	4447	4358.15		35.573	10339	10771.1
35.586	15035	15277.3		56.171	4340	4356.23		35.586	10350	10792.8
35.599	15202	15282.5		56.197	4359	4354.31		35.599	10371	10814.7
35.612	15062	15287.8		56.223	4321	4352.41		35.612	10566	10836.9
35.625	15090	15293.4		56.249	4333	4350.51		35.625	10635	10859.3
35.638	15209	15299.5		56.275	4264	4348.63		35.638	10594	10882
35.651	15099	15305		56.301	4389	4346.75		35.651	10636	10904.9
35.664	14908	15310.4		56.327	4418	4344.88		35.664	10656	10928
35.677	15019	15315.8		56.353	4328	4343.03		35.677	10736	10951.4
35.69	15103	15321.3		56.379	4409	4341.18		35.69	10735	10975.1
35.703	15064	15326.9		56.405	4356	4339.34		35.703	10668	10999.1
35.716	15109	15332.6		56.431	4465	4337.52		35.716	10728	11023.2
35.729	15122	15338.3		56.457	4417	4335.7		35.729	10614	11047.7
35.742	15231	15344.2		56.483	4492	4333.89		35.742	10646	11072.4
35.755	15272	15350.2		56.509	4596	4332.09		35.755	10711	11097.4
35.768	15219	15356.2		56.535	4468	4330.31		35.768	10846	11122.7
35.781	15105	15362.4		56.561	4469	4328.53		35.781	10827	11148.3
35.794	15286	15368.6		56.587	4491	4326.76		35.794	10854	11174.1
35.807	15219	15375		56.613	4503	4325		35.807	10816	11200.2
35.82	15228	15381.4		56.639	4465	4323.25		35.82	10764	11226.6
35.833	15166	15388		56.665	4413	4321.51		35.833	10819	11253.3
35.846	15093	15394.6		56.691	4377	4319.78		35.846	10696	11280.3
35.859	15144	15401.4		56.717	4294	4318.06		35.859	10963	11307.5
35.872	15215	15408.3		56.743	4379	4316.35		35.872	10942	11335.1
35.885	15347	15415.3		56.769	4316	4314.65		35.885	11080	11363
35.898	15316	15422.3		56.795	4399	4312.96		35.898	11013	11391.2
35.911	15403	15429.5		56.821	4278	4311.28		35.911	10980	11419.6
35.924	15452	15436.9		56.847	4276	4309.61		35.924	11088	11448.5
35.937	15437	15444.3		56.873	4441	4307.95		35.937	11141	11477.6
35.95	15326	15451.8		56.899	4321	4306.3		35.95	11020	11507
35.963	15170	15459.5		56.925	4218	4304.66		35.963	10994	11536.7
35.976	15343	15467.3		56.951	4425	4303.03		35.976	11137	11566.8
35.989	15381	15475.2		56.977	4316	4301.41		35.989	11135	11597.1
36.002	15383	15483.3		57.003	4374	4299.8		36.002	11385	11627.9
36.015	15451	15491.4		57.029	4346	4298.2		36.015	11111	11658.9
36.028	15154	15499.7		57.055	4257	4296.62		36.028	11229	11690.3
36.041	15253	15508.2		57.081	4317	4295.04		36.041	11331	11722
36.054	15395	15516.7		57.107	4278	4293.47		36.054	11402	11754
36.067	15498	15525.4		57.133	4314	4291.91		36.067	11398	11786.4
36.08	15547	15534.3		57.159	4326	4290.36		36.08	11435	11819.2
36.093	15399	15543.3		57.185	4287.99	4288.83		36.093	11533	11852.3
36.106	15395	15552.4		57.211	4338.97	4287.3		36.106	11565	11885.7
36.119	15433	15561.7		57.237	4302.93	4285.78		36.119	11670	11919.5
36.132	15379	15571.1		57.263	4239.89	4284.28		36.132	11530	11953.7
36.145	15461	15580.7		57.289	4227.88	4282.78		36.145	11646	11988.3
36.158	15552	15590.4		57.315	4378.88	4281.3		36.158	11548	12023.2
36.171	15761	15600.3		57.341	4306.87	4279.83		36.171	11667	12058.5
36.184	15629	15610.3		57.367	4335.87	4278.36		36.184	11677	12094.1
36.197	15505	15620.5		57.393	4234.86	4276.91		36.197	11681	12130.2
36.21	15736	15630.9		57.419	4266.86	4275.47		36.21	11653	12166.6
36.223	15713	15641.5		57.445	4281.85	4274.04		36.223	11874	12203.4
36.236	15681	15652.2		57.471	4338.85	4272.62		36.236	11912	12240.6
36.249	15798	15663.1		57.497	4372.84	4271.21		36.249	11936	12278.3
36.262	15840	15674.1		57.523	4300.83	4269.81		36.262	11878	12316.3
36.275	15704	15685.4		57.549	4364.82	4268.43		36.275	11874	12354.7
36.288	15810	15696.8		57.575	4277.82	4267.05		36.288	11911	12393.5
36.301	15831	15708.4		57.601	4247.81	4265.69		36.301	11892	12432.7
36.314	15705	15720.3		57.627	4315.8	4264.33		36.314	11906	12472.4
36.327	15674	15732.3		57.653	4321.79	4262.99		36.327	12055	12512.5
36.34	15874	15744.5		57.679	4222.78	4261.66		36.34	12046	12553
36.353	15961	15756.9		57.705	4226.77	4260.34		36.353	12016	12593.9
36.366	15876	15769.5		57.731	4194.75	4259.03		36.366	12211	12635.3
36.379	15818	15782.3		57.757	4288.73	4257.74		36.379	12203	12677.1
36.392	15818	15795.4		57.783	4287.69	4256.45		36.392	12311	12719.3
36.405	15984	15808.6		57.809	4291.62	4255.18		36.405	12350	12762
36.418	15871	15822.1		57.835	4193.52	4253.92		36.418	12189	12805.1
36.431	15980	15835.8		57.861	4251.46	4252.67		36.431	12151	12848.7
36.444	16132	15849.8		57.887	4252.42	4251.43		36.444	12372	12892.8
36.457	16130	15864		57.913	4179.38	4250.21		36.457	12521	12937.3
36.47	16056	15878.4		57.939	4213.34	4248.99		36.47	12576	12982.3
36.483	16194	15893.1		57.965	4266.29	4247.79		36.483	12551	13027.7
36.496	16325	15908		57.991	4273.23	4246.6		36.496	12550	13073.7
36.509	16319	15923.2		58.017	4310.17	4245.42		36.509	12628	13120.1
36.522	16471	15938.6		58.043	4252.09	4244.26		36.522	12791	13167
36.535	16469	15954.3		58.069	4259	4243.11		36.535	12750	13214.4
36.548	16374	15970.3		58.095	4309.87	4241.97		36.548	12775	13262.3
36.561	16391	15986.6		58.121	4293.72	4240.84		36.561	12837	13310.7
36.574	16440	16003.1		58.147	4251.58	4239.72		36.574	12789	13359.6
36.587	16451	16020		58.173	4273.4	4238.62		36.587	12915	13409
36.6	16548	16037.1		58.199	4330.18	4237.53		36.6	13021	13458.9
36.613	16533	16054.5		58.225	4310.9	4236.45		36.613	12975	13509.3
36.626	16428	16072.3		58.251	4277.61	4235.39		36.626	13012	13560.3
36.639	16447	16090.4		58.277	4275.25	4234.34		36.639	13073	13611.7
36.652	16506	16108.8		58.303	4252.79	4233.3		36.652	13055	13663.8
36.665	16671	16127.5		58.329	4234.19	4232.27		36.665	13148	13716.3
36.678	16895	16146.6		58.355	4225.39	4231.26		36.678	13303	13769.4
36.691	16959	16166.2		58.381	4210.33	4230.26		36.691	13253	13823.1
36.704	16845	16186.2		58.407	4240.99	4229.26		36.704	13215	13877.3
36.717	16755	16206.7		58.433	4259.42	4228.26		36.717	13367	13932.1
36.73	16746	16227.5		58.459	4222.85	4227.25		36.73	13491	13987.4
36.743	16944	16248.4		58.485	4232.55	4226.23		36.743	13522	14043.3
36.756	17153	16269.6		58.511	4308.48	4225.26		36.756	13621	14099.8
36.769	17083	16291.3		58.537	4302.11	4224.34		36.769	13747	14156.8
36.782	17087	16313.3		58.563	4253.41	4223.45		36.782	13725	14214.4
36.795	17177	16335.8		58.589	4375.58	4222.56		36.795	13794	14272.7
36.808	17092	16358.7		58.615	4462.03	4221.69		36.808	13868	14331.5
36.821	17140	16382		58.641	4551.18	4220.84		36.821	14027	14390.9
36.834	17358	16405.8		58.667	4716.87	4220		36.834	14010	14450.9
36.847	17175	16430		58.693	4448.52	4219.17		36.847	13967	14511.6
36.86	17261	16454.7		58.719	4067.93	4218.36		36.86	14062	14572.8
36.873	17420	16479.8		58.745	4021.67	4217.56		36.873	14190	14634.7
36.886	17487	16505.5		58.771	4278.44	4216.78		36.886	14203	14697.2
36.899	17550	16531.6		58.797	4506.37	4216.02		36.899	14139	14760.4
36.912	17472	16558.3		58.823	4636.08	4215.26		36.912	14262	14824.2
36.925	17511	16585.5		58.849	4540.94	4214.53		36.925	14412	14888.6
36.938	17630	16613.2		58.875	4229.43	4213.81		36.938	14444	14953.7
36.951	17603	16641.5		58.901	4119.06	4213.1		36.951	14593	15019.4
36.964	17603	16670.3		58.927	4161.33	4212.42		36.964	14872	15085.8
36.977	17759	16699.8		58.953	4252.73	4211.74		36.977	14706	15152.9
36.99	17504	16729.8		58.979	4425.84	4211.09		36.99	14783	15220.6
37.003	17668	16760.4		59.005	4344.31	4210.45		37.003	14665	15289.1
37.016	17804	16791.7		59.031	4233.43	4209.82		37.016	14880	15358.2
37.029	17905	16823.6		59.057	4272.38	4209.21		37.029	14972	15428
37.042	17930	16856.1		59.083	4271.27	4208.62		37.042	15049	15498.5
37.055	18147	16889.4		59.109	4243.58	4208.05		37.055	15091	15569.7
37.068	18155	16923.3		59.135	4317.55	4207.49		37.068	15163	15641.7
37.081	18145	16957.9		59.161	4299.28	4206.95		37.081	15400	15714.3
37.094	18090	16993.3		59.187	4296.82	4206.43		37.094	15483	15787.7
37.107	18357	17029.4		59.213	4362.25	4205.93		37.107	15447	15861.9
37.12	18110	17066.3		59.239	4328.59	4205.44		37.12	15404	15936.7
37.133	18232	17104		59.265	4288.87	4204.97		37.133	15531	16012.3
37.146	18209	17142.5		59.291	4212.1	4204.52		37.146	15566	16088.7
37.159	18274	17181.9		59.317	4222.3	4204.08		37.159	15832	16165.8
37.172	18458	17222.1		59.343	4156.46	4203.67		37.172	15879	16243.8
37.185	18580	17263.2		59.369	4199.61	4203.27		37.185	15981	16322.4
37.198	18668	17305.2		59.395	4263.75	4202.89		37.198	15948	16401.9
37.211	18619	17348.1		59.421	4258.89	4202.53		37.211	16102	16482.2
37.224	18743	17392		59.447	4354.01	4202.17		37.224	16348	16563.2
37.237	18897	17436.9		59.473	4325.09	4201.81		37.237	16413	16645.1
37.25	19003	17482.9		59.499	4260.16	4201.43		37.25	16458	16727.8
37.263	18910	17529.8		59.525	4136.22	4200.98		37.263	16194	16811.4
37.276	18828	17577.9		59.551	4133.28	4200.57		37.276	16818	16895.7
37.289	19118	17627.1		59.577	4174.34	4200.33		37.289	16545	16980.9
37.302	19315	17677.4		59.603	4304.42	4200.11		37.302	16722	17067
37.315	19055	17728.9		59.629	4227.49	4199.91		37.315	16784	17153.9
37.328	19253	17781.6		59.655	4279.52	4199.73		37.328	16865	17241.7
37.341	19240	17835.6		59.681	4246.55	4199.58		37.341	17072	17330.4
37.354	19386	17890.9		59.707	4188.58	4199.44		37.354	17271	17420
37.367	19364	17947.5		59.733	4228.6	4199.33		37.367	17438	17510.5
37.38	19599	18005.5		59.759	4279.62	4199.24		37.38	17380	17601.9
37.393	19424	18065		59.785	4246.64	4199.17		37.393	17602	17694.3
37.406	19873	18125.9		59.811	4280.66	4199.12		37.406	17662	17787.5
37.419	19621	18188.3		59.837	4346.67	4199.09		37.419	17943	17881.7
37.432	19762	18252.3		59.863	4353.69	4199.09		37.432	17802	17976.9
37.445	19851	18317.9		59.889	4350.71	4199.11		37.445	17706	18073.1
37.458	20017	18385.1		59.915	4285.73	4199.16		37.458	18060	18170.2
37.471	19807	18454.1		59.941	4234.75	4199.22		37.471	18116	18268.4
37.484	20092	18524.9		59.967	4246.8	4199.31		37.484	18316	18367.6
37.497	20306	18597.5		59.993	4247.85	4199.43		37.497	18454	18467.8
37.51	20429	18672		60.019	4146.86	4199.57		37.51	18524	18569
37.523	20719	18748.5		60.045	4234.86	4199.74		37.523	18687	18671.3
37.536	20731	18827.1		60.071	4252.87	4199.93		37.536	18985	18774.7
37.549	20881	18907.7		60.097	4298.87	4200.14		37.549	19051	18879.1
37.562	20737	18990.6		60.123	4227.88	4200.38		37.562	19202	18984.7
37.575	20786	19075.7		60.149	4353.88	4200.65		37.575	19217	19091.3
37.588	21169	19163.1		60.175	4254.89	4200.94		37.588	19299	19199.2
37.601	21025	19253		60.201	4261.91	4201.26		37.601	19440	19308.1
37.614	21314	19345.4		60.227	4288.94	4201.61		37.614	19560	19418.3
37.627	21427	19440.4		60.253	4310	4201.99		37.627	19715	19529.6
37.64	21625	19538.1		60.279	4242	4202.39		37.64	19784	19642.2
37.653	21719	19638.7		60.305	4320	4202.81		37.653	19898	19756
37.666	21786	19742.1		60.331	4285	4203.26		37.666	20071	19871
37.679	21805	19848.6		60.357	4278	4203.71		37.679	20032	19987.4
37.692	21860	19958.2		60.383	4347	4204.17		37.692	20139	20105
37.705	22027	20071.1		60.409	4277	4204.59		37.705	20417	20223.9
37.718	22090	20187.3		60.435	4377	4204.94		37.718	20603	20344.2
37.731	22336	20307.1		60.461	4296	4205.39		37.731	20749	20465.9
37.744	22674	20430.6		60.487	4302	4206.03		37.744	20937	20588.9
37.757	22761	20557.9		60.513	4304	4206.7		37.757	21055	20713.4
37.77	22828	20689.1		60.539	4235	4207.41		37.77	21255	20839.3
37.783	22847	20824.5		60.565	4254	4208.14		37.783	21220	20966.7
37.796	23036	20964.2		60.591	4314	4208.91		37.796	21338	21095.5
37.809	23203	21108.3		60.617	4316	4209.71		37.809	21692	21225.9
37.822	23297	21257.1		60.643	4290	4210.55		37.822	21778	21357.9
37.835	23420	21410.8		60.669	4293	4211.42		37.835	21872	21491.4
37.848	23728	21569.6		60.695	4260	4212.32		37.848	22000	21626.6
37.861	23941	21733.7		60.721	4279	4213.26		37.861	22180	21763.3
37.874	24120	21903.3		60.747	4330	4214.23		37.874	22410	21901.8
37.887	24274	22078.6		60.773	4264	4215.25		37.887	22509	22042
37.9	24521	22260.1		60.799	4220	4216.29		37.9	22494	22183.9
37.913	24585	22447.8		60.825	4329	4217.38		37.913	22645	22327.5
37.926	24828	22642.1		60.851	4382	4218.5		37.926	22870	22473
37.939	25154	22843.3		60.877	4392	4219.66		37.939	23184	22620.3
37.952	25258	23051.7		60.903	4352	4220.87		37.952	23552	22769.4
37.965	25584	23267.7		60.929	4330	4222.11		37.965	23576	22920.5
37.978	25764	23491.6		60.955	4372	4223.39		37.978	23659	23073.5
37.991	26004	23723.8		60.981	4312	4224.71		37.991	23765	23228.4
38.004	26193	23964.7		61.007	4282	4226.07		38.004	23843	23385.4
38.017	26288	24214.8		61.033	4276	4227.48		38.017	24138	23544.3
38.03	26751	24474.4		61.059	4343	4228.93		38.03	24200	23705.3
38.043	27184	24744.1		61.085	4366	4230.42		38.043	24296	23868.4
38.056	27468	25024.4		61.111	4286	4231.96		38.056	24428	24033.7
38.069	27627	25315.8		61.137	4338	4233.54		38.069	24637	24201
38.082	28044	25618.9		61.163	4318	4235.17		38.082	24971	24370.6
38.095	28396	25934.3		61.189	4286	4236.84		38.095	25135	24542.3
38.108	28625	26262.7		61.215	4337	4238.56		38.108	25304	24716.2
38.121	28876	26604.7		61.241	4371	4240.33		38.121	25422	24892.4
38.134	29184	26961.1		61.267	4354	4242.15		38.134	25688	25070.8
38.147	29560	27332.8		61.293	4360	4244.02		38.147	25691	25251.6
38.16	29888	27720.5		61.319	4367	4245.94		38.16	25834	25434.5
38.173	30135	28125.1		61.345	4427	4247.92		38.173	25989	25619.8
38.186	30660	28547.6		61.371	4495	4249.94		38.186	26073	25807.4
38.199	31161	28989.1		61.397	4394	4252.02		38.199	26462	25997.3
38.212	31493	29450.6		61.423	4348	4254.15		38.212	26622	26189.5
38.225	31879	29933.4		61.449	4374	4256.34		38.225	26670	26383.9
38.238	32219	30438.6		61.475	4353	4258.58		38.238	26802	26580.7
38.251	32798	30967.6		61.501	4361	4260.88		38.251	26889	26779.6
38.264	33412	31521.9		61.527	4312	4263.24		38.264	27171	26980.8
38.277	33750	32103		61.553	4409	4265.66		38.277	27437	27184.2
38.29	34430	32712.6		61.579	4327	4268.14		38.29	27809	27389.7
38.303	35004	33352.5		61.605	4373	4270.68		38.303	27688	27597.2
38.316	35570	34024.6		61.631	4400	4273.29		38.316	27998	27806.8
38.329	36049	34730.8		61.657	4327	4275.96		38.329	28316	28018.3
38.342	36721	35473.5		61.683	4417	4278.69		38.342	28591	28231.7
38.355	37115	36255		61.709	4343	4281.49		38.355	28607	28446.8
38.368	37916	37077.7		61.735	4392	4284.36		38.368	28908	28663.6
38.381	38915	37944.5		61.761	4373	4287.3		38.381	29202	28881.9
38.394	39495	38858.2		61.787	4288	4290.3		38.394	29215	29101.6
38.407	39927	39821.8		61.813	4347	4293.38		38.407	29357	29322.5
38.42	40954	40838.8		61.839	4348	4296.54		38.42	29368	29544.5
38.433	41750	41912.7		61.865	4518	4299.76		38.433	29767	29767.4
38.446	42752	43047.2		61.891	4409	4303.07		38.446	30039	29991
38.459	43520	44246.4		61.917	4353	4306.45		38.459	30192	30215
38.472	45037	45514.7		61.943	4481	4309.91		38.472	30121	30439.3
38.485	46044	46856.5		61.969	4419	4313.45		38.485	30476	30663.6
38.498	47180	48276.8		61.995	4440	4317.07		38.498	30454	30887.6
38.511	48101	49780.6		62.021	4486	4320.78		38.511	30954	31111.1
38.524	49377	51373.3		62.047	4402	4324.57		38.524	30672	31333.7
38.537	50621	53060.7		62.073	4405	4328.45		38.537	31091	31555
38.55	52166	54848.5		62.099	4429	4332.42		38.55	31260	31774.9
38.563	53795	56743		62.125	4421	4336.48		38.563	31639	31992.8
38.576	55201	58750.5		62.151	4572	4340.64		38.576	32175	32208.5
38.589	56823	60877.3		62.177	4538	4344.87		38.589	32108	32421.4
38.602	58569	63130		62.203	4535	4349.17		38.602	31854	32631.3
38.615	60410	65515		62.229	4587	4353.51		38.615	32313	32837.6
38.628	62520	68038.7		62.255	4485	4357.86		38.628	32490	33040
38.641	64578	70706.9		62.281	4476	4362.13		38.641	32562	33237.9
38.654	67084	73525.1		62.307	4548	4366.16		38.654	32762	33431
38.667	69688	76498.1		62.333	4500	4370.4		38.667	32722	33618.6
38.68	72344	79629.5		62.359	4501	4375.37		38.68	32940	33800.4
38.693	75160	82921.5		62.385	4544	4380.47		38.693	33150	33975.8
38.706	78558	86374.6		62.411	4467	4385.67		38.706	33353	34144.4
38.719	81780	89987		62.437	4429	4390.99		38.719	33529	34305.6
38.732	85950	93754.3		62.463	4670	4396.44		38.732	33844	34459
38.745	89624	97668.5		62.489	4646	4402.01		38.745	33978	34604
38.758	93871	101718		62.515	4707	4407.7		38.758	34154	34740.2
38.771	98245	105886		62.541	4537	4413.52		38.771	33847	34867.1
38.784	102993	110152		62.567	4549	4419.47		38.784	34254	34984.2
38.797	108216	114489		62.593	4534	4425.57		38.797	34382	35091.2
38.81	113575	118864		62.619	4536	4431.84		38.81	34589	35187.6
38.823	119215	123238		62.645	4622	4438.3		38.823	34430	35272.9
38.836	125630	127566		62.671	4515	4444.82		38.836	34854	35346.9
38.849	131221	131799		62.697	4558	4451.47		38.849	35118	35409.2
38.862	137199	135881		62.723	4553	4458.28		38.862	35286	35459.6
38.875	143250	139753		62.749	4517	4465.25		38.875	35394	35497.6
38.888	149115	143355		62.775	4643	4472.37		38.888	35599	35523.1
38.901	154363	146626		62.801	4598	4479.65		38.901	36018	35536
38.914	158710	149507		62.827	4643	4487.09		38.914	35847	35536
38.927	163199	151946		62.853	4619	4494.71		38.927	35730	35523.1
38.94	166182	153894		62.879	4635	4502.5		38.94	35824	35497.2
38.953	168868	155313		62.905	4636	4510.47		38.953	36122	35458.2
38.966	171052	156176		62.931	4616	4518.62		38.966	36102	35406.3
38.979	171145	156467		62.957	4598	4526.95		38.979	35834	35341.4
38.992	171171	156182		62.983	4672	4535.48		38.992	35839	35263.8
39.005	169730	155328		63.009	4680	4544.2		39.005	35995	35173.5
39.018	167503	153925		63.035	4650	4553.12		39.018	35747	35070.8
39.031	165281	152003		63.061	4670	4562.25		39.031	35713	34955.9
39.044	161545	149600		63.087	4591	4571.58		39.044	35848	34829.1
39.057	157598	146763		63.113	4642	4581.13		39.057	35478	34690.7
39.07	153152	143541		63.139	4749	4590.9		39.07	35372	34541
39.083	148027	139991		63.165	4751	4600.9		39.083	35078	34380.5
39.096	143087	136168		63.191	4757	4611.13		39.096	34656	34209.6
39.109	137130	132129		63.217	4666	4621.59		39.109	34518	34028.7
39.122	131056	127930		63.243	4636	4632.29		39.122	34385	33838.2
39.135	125711	123625		63.269	4706	4643.25		39.135	34127	33638.7
39.148	120177	119261		63.295	4737	4654.46		39.148	33998	33430.6
39.161	114733	114885		63.321	4730	4665.93		39.161	33640	33214.4
39.174	109529	110536		63.347	4767	4677.67		39.174	33137	32990.7
39.187	104387	106249		63.373	4802	4689.68		39.187	32829	32759.9
39.2	99039	102051		63.399	4812	4701.97		39.2	32638	32522.6
39.213	94273	97966.3		63.425	4814	4714.55		39.213	32446	32279.4
39.226	89746	94013.1		63.451	4819	4727.43		39.226	32232	32030.7
39.239	85440	90204.8		63.477	4821	4740.61		39.239	32138	31777
39.252	81546	86550.8		63.503	4838	4754.14		39.252	31881	31518.9
39.265	77905	83056.7		63.529	4856	4768.04		39.265	31458	31256.9
39.278	74807	79725.3		63.555	4828	4782.18		39.278	31033	30991.4
39.291	71627	76556.9		63.581	4844	4796.64		39.291	30737	30722.9
39.304	68507	73549.4		63.607	4849	4811.44		39.304	30701	30451.9
39.317	65561	70699.6		63.633	4809.99	4826.6		39.317	30321	30178.9
39.33	62845	68002.8		63.659	4851.99	4842.11		39.33	29833	29904.2
39.343	60455	65453.5		63.685	4893.99	4857.98		39.343	29610	29628.2
39.356	58242	63045.7		63.711	4911.99	4874.24		39.356	29289	29351.4
39.369	56209	60772.8		63.737	4927.99	4890.87		39.369	28949	29074.1
39.382	53961	58628.2		63.763	4894.99	4907.9		39.382	28650	28796.7
39.395	52057	56605.1		63.789	4907.99	4925.34		39.395	28456	28519.5
39.408	50615	54697		63.815	4998.99	4943.18		39.408	28181	28242.8
39.421	49162	52897.2		63.841	4953.99	4961.45		39.421	27866	27966.9
39.434	47583	51199.4		63.867	4967.99	4980.15		39.434	27627	27692.1
39.447	45927	49597.6		63.893	5039.99	4999.29		39.447	27440	27418.6
39.46	44739	48085.7		63.919	5118.99	5018.89		39.46	26930	27146.7
39.473	43808	46658.4		63.945	5140.98	5038.94		39.473	26680	26876.6
39.486	42608	45310.3		63.971	5068.98	5059.47		39.486	26751	26608.5
39.499	41319	44036.5		63.997	5071.98	5080.48		39.499	26182	26342.5
39.512	40356	42832.2		64.023	5091.98	5101.99		39.512	25905	26078.8
39.525	39608	41693.2		64.049	5047.98	5124		39.525	25790	25817.6
39.538	38388	40615.1		64.075	5129.97	5146.52		39.538	25358	25559.1
39.551	37533	39594.3		64.101	5129.97	5169.58		39.551	24966	25303.2
39.564	36820	38627		64.127	5161.96	5193.17		39.564	24723	25050.3
39.577	36100	37710		64.153	5235.96	5217.3		39.577	24540	24800.2
39.59	35466	36840		64.179	5199.95	5242		39.59	24423	24553.2
39.603	34431	36014.1		64.205	5221.94	5267.27		39.603	24103	24309.3
39.616	33760	35229.7		64.231	5216.93	5293.11		39.616	23979	24068.6
39.629	33104	34484		64.257	5219.91	5319.56		39.629	23609	23831
39.642	32600	33774.9		64.283	5239.9	5346.6		39.642	23528	23596.7
39.655	32096	33099.9		64.309	5325.88	5374.26		39.655	23264	23365.7
39.668	31337	32457.2		64.335	5284.87	5402.54		39.668	22774	23138
39.681	30870	31844.7		64.361	5241.86	5431.46		39.681	22496	22913.6
39.694	30470	31260.8		64.387	5394.85	5461.03		39.694	22490	22692.5
39.707	30060	30703.6		64.413	5419.83	5491.26		39.707	22391	22474.8
39.72	29286	30171.6		64.439	5348.79	5522.15		39.72	21664	22260.4
39.733	28765	29663.5		64.465	5295.71	5553.73		39.733	21723	22049.4
39.746	28755	29177.8		64.491	5463.53	5585.99		39.746	21545	21841.7
39.759	27970	28713.3		64.517	5499.02	5618.96		39.759	21273	21637.2
39.772	27899	28268.8		64.543	5531.72	5652.64		39.772	20977	21436.1
39.785	27398	27843.2		64.569	5436.23	5687.04		39.785	21016	21238.2
39.798	26810	27435.4		64.595	5661.67	5722.18		39.798	20784	21043.6
39.811	26569	27044.6		64.621	5720.42	5758.05		39.811	20590	20852.1
39.824	26213	26669.7		64.647	5642.99	5794.69		39.824	20469	20663.8
39.837	25693	26310.1		64.673	5612.74	5832.09		39.837	20319	20478.7
39.85	25617	25964.7		64.699	5688.98	5870.27		39.85	19839	20296.6
39.863	25270	25633.1		64.725	5685.47	5909.24		39.863	19778	20117.6
39.876	24937	25314.3		64.751	5846.3	5949.01		39.876	19480	19941.7
39.889	24629	25007.8		64.777	5800.17	5989.6		39.889	19748	19768.7
39.902	24371	24713		64.803	5795.66	6031.03		39.902	19531	19598.6
39.915	23969	24429.3		64.829	5896.38	6073.3		39.915	18938	19431.5
39.928	23939	24156.1		64.855	5837.31	6116.45		39.928	19096	19267.2
39.941	23351	23892.9		64.881	6097.59	6160.48		39.941	19053	19105.7
39.954	23065	23639.3		64.907	5907.7	6205.43		39.954	18537	18946.9
39.967	23035	23394.8		64.933	5972.76	6251.32		39.967	18595	18790.9
39.98	22702	23159		64.959	6081.79	6298.17		39.98	18529	18637.5
39.993	22813	22931.4		64.985	6140.81	6346.03		39.993	18205	18486.8
40.006	22502	22711.8		65.011	6230.82	6394.94		40.006	18324	18338.7
40.019	22017	22499.7		65.037	6180.83	6444.93		40.019	18151	18193.1
40.032	21997	22294.7		65.063	6254.83	6496.06		40.032	17683	18050
40.045	21520	22096.7		65.089	6223.84	6548.39		40.045	17499	17909.3
40.058	21582	21905.2		65.115	6355.84	6601.99		40.058	17437	17771
40.071	21408	21720		65.141	6386.84	6656.94		40.071	17367	17635.1
40.084	21210	21540.8		65.167	6524.83	6713.32		40.084	17319	17501.5
40.097	21018	21367.3		65.193	6538.83	6771.25		40.097	17216	17370.2
40.11	20830	21199.4		65.219	6600.83	6830.83		40.11	17030	17241.1
40.123	20744	21036.8		65.245	6579.82	6892.2		40.123	16610	17114.2
40.136	20689	20879.2		65.271	6610.82	6955.51		40.136	16826	16989.5
40.149	20348	20726.4		65.297	6645.81	7020.93		40.149	16679	16866.8
40.162	19879	20578.4		65.323	6876.81	7088.66		40.162	16551	16746.2
40.175	20139	20434.7		65.349	6844.8	7158.9		40.175	16397	16627.6
40.188	19898	20295.4		65.375	6888.79	7231.89		40.188	16238	16511.1
40.201	19730	20160.2		65.401	7069.78	7307.89		40.201	16149	16396.4
40.214	19854	20029		65.427	7131.77	7387.2		40.214	16154	16283.7
40.227	19660	19901.6		65.453	7158.73	7470.12		40.227	16246	16172.9
40.24	19499	19777.9		65.479	7166.66	7556.98		40.24	16073	16063.9
40.253	19264	19657.7		65.505	7296.59	7648.15		40.253	15709	15956.6
40.266	18989	19541		65.531	7515.55	7744		40.266	15694	15851.2
40.279	19016	19427.6		65.557	7602.52	7844.9		40.279	15635	15747.5
40.292	18938	19317.7		65.583	7627.5	7951.25		40.292	15498	15645.5
40.305	18697	19211		65.609	7796.47	8063.4		40.305	15472	15545.1
40.318	18519	19106.7		65.635	7879.43	8181.68		40.318	15352	15446.4
40.331	18469	19004.9		65.661	8000.39	8306.36		40.331	15259	15349.3
40.344	18548	18905.8		65.687	8120.35	8437.58		40.344	15187	15253.8
40.357	18326	18809.3		65.713	8199.3	8575.36		40.357	15144	15159.8
40.37	18117	18715.3		65.739	8318.24	8719.5		40.37	15062	15067.3
40.383	18208	18623.7		65.765	8559.16	8869.51		40.383	15052	14976.3
40.396	18019	18534.4		65.791	8764.06	9024.58		40.396	14937	14886.7
40.409	17886	18447.4		65.817	8899.96	9183.44		40.409	14817	14798.6
40.422	17829	18362.6		65.843	8886.86	9344.33		40.422	14694	14711.9
40.435	17754	18279.9		65.869	9103.74	9504.96		40.435	14555	14626.5
40.448	17657	18199.2		65.895	9374.59	9662.46		40.448	14399	14542.5
40.461	17698	18120.4		65.921	9486.39	9813.44		40.461	14369	14459.8
40.474	17614	18043.6		65.947	9621.18	9954.13		40.474	14357	14378.4
40.487	17458	17968.6		65.973	9703.95	10080.5		40.487	14190	14298.3
40.5	17355	17895.4		65.999	9775.66	10188.7		40.5	14168	14219.5
40.513	17296	17823.9		66.025	9828.3	10275		40.513	14252	14141.8
40.526	17408	17754.1		66.051	9907.83	10336.3		40.526	14214	14065.4
40.539	17306	17685.8		66.077	9897.23	10370.4		40.539	14079	13990.1
40.552	17058	17619.2		66.103	9849.46	10376		40.552	13866	13916
40.565	16994	17554		66.129	9919.51	10352.9		40.565	13805	13843.1
40.578	16946	17490.3		66.155	9870.44	10301.6		40.578	13732	13771.2
40.591	16867	17428		66.181	9660.38	10223.5		40.591	13645	13700.5
40.604	16784	17367.1		66.207	9560.53	10120.9		40.604	13752	13630.8
40.617	16738	17307.5		66.233	9542.93	9996.31		40.617	13689	13562.2
40.63	16777	17249.2		66.259	9410.35	9852.7		40.63	13507	13494.7
40.643	16813	17192.2		66.285	9210.39	9693.29		40.643	13468	13428.1
40.656	16683	17136.3		66.311	9074.57	9521.44		40.656	13420	13362.6
40.669	16527	17081.7		66.337	9001.16	9340.5		40.669	13339	13298
40.682	16437	17028.2		66.363	8910.59	9153.72		40.682	13378	13234.5
40.695	16261	16975.8		66.389	9078.28	8964.11		40.695	13367	13171.8
40.708	16252	16924.5		66.415	9175.36	8774.34		40.708	13282	13110.1
40.721	16408	16874.2		66.441	8930.26	8586.75		40.721	13081	13049.4
40.734	16420	16824.9		66.467	8418.81	8403.22		40.734	12921	12989.5
40.747	16239	16776.6		66.493	7980.34	8225.23		40.747	13065	12930.5
40.76	16211	16729.3		66.519	7864.47	8053.85		40.76	13149	12872.4
40.773	16043	16682.9		66.545	7878.82	7889.79		40.773	13008	12815.2
40.786	16045	16637.5		66.571	7959.68	7733.47		40.786	12794	12758.8
40.799	16012	16592.9		66.597	7882.97	7585.06		40.799	12742	12703.2
40.812	15906	16549.1		66.623	7640	7444.54		40.812	12809	12648.5
40.825	15844	16506.2		66.649	7335.2	7311.73		40.825	12711	12594.5
40.838	15927	16464.1		66.675	7047.67	7186.37		40.838	12752	12541.4
40.851	15883	16422.8		66.701	7044.46	7068.12		40.851	12810	12489
40.864	15749	16382.3		66.727	6958.95	6956.61		40.864	12730	12437.4
40.877	15597	16342.5		66.753	6798.25	6851.45		40.877	12639	12386.5
40.89	15584	16303.4		66.779	6651.56	6752.24		40.89	12647	12336.4
40.903	15640	16265		66.805	6603.23	6658.58		40.903	12703	12287
40.916	15690	16227.3		66.831	6501.61	6570.09		40.916	12414	12238.4
40.929	15608	16190.3		66.857	6359.19	6486.41		40.929	12369	12190.4
40.942	15359	16154		66.883	6408.86	6407.2		40.942	12389	12143.2
40.955	15247	16118.3		66.909	6313.03	6332.14		40.955	12352	12096.6
40.968	15328	16083.2		66.935	6223.91	6260.95		40.968	12280	12050.7
[truncated: 6,847 more rows]

## Sheet: Figure 2c
	Diameter (nm)	Error (nm)	Au Content (%)	Au Content (%)	Au Content (%)	Au Content (%)
			XRD	ICP-MS	TEM-EDX	Mean	Error (%)
Sample A	45	18	81.3	71.2098	75.9067	76.1389	5.04908
Sample B	24	6	81.4	79.6967	75.3425	78.813	3.12394
Sample C	6	3	88.5	81.6453	90.2985	86.8146	4.56617
	Diameter (nm)	Error (nm)	Au Content (%)
Au9	49	18	100
Au29	29	8	100
Au49	9	4	100

## Sheet: Figure 2d
Wavelength (nm)	Normalized extinction	Normalized extinction		Wavelength (nm)	Normalized extinction	Normalized extinction		Wavelength (nm)	Normalized extinction	Normalized extinction
	Sample A	Sample Au49			Sample B	Sample Au29			Sample C	Sample Au9
1000	0.0803	0.04527		1000	0.05722	0.03098		1000	0.03408	0.01772
999.5	0.08033	0.04534		999.5	0.0573	0.03102		999.5	0.03421	0.01776
999	0.08045	0.04538		999	0.05736	0.03106		999	0.03422	0.01778
998.5	0.08049	0.04544		998.5	0.05744	0.03108		998.5	0.03434	0.01783
998	0.0806	0.04548		998	0.05752	0.03112		998	0.03434	0.01788
997.5	0.08064	0.04555		997.5	0.0576	0.03115		997.5	0.03445	0.01792
997	0.08074	0.04559		997	0.05766	0.0312		997	0.03446	0.01796
996.5	0.08079	0.04566		996.5	0.05772	0.03123		996.5	0.03456	0.018
996	0.08092	0.0457		996	0.05777	0.03128		996	0.03459	0.01803
995.5	0.08097	0.04578		995.5	0.05782	0.03131		995.5	0.03471	0.01809
995	0.08106	0.04581		995	0.05786	0.03135		995	0.03474	0.01812
994.5	0.08112	0.04589		994.5	0.05791	0.03139		994.5	0.03484	0.01817
994	0.08123	0.04592		994	0.05797	0.03143		994	0.03489	0.0182
993.5	0.08132	0.04601		993.5	0.05805	0.03149		993.5	0.03498	0.01826
993	0.08144	0.04605		993	0.05814	0.03153		993	0.03504	0.01828
992.5	0.08152	0.04613		992.5	0.05822	0.03158		992.5	0.03514	0.01835
992	0.08164	0.04617		992	0.05833	0.03161		992	0.0352	0.01838
991.5	0.08173	0.04624		991.5	0.05841	0.03165		991.5	0.0353	0.01844
991	0.08186	0.04627		991	0.0585	0.03166		991	0.03537	0.01845
990.5	0.08195	0.04634		990.5	0.05858	0.03171		990.5	0.03547	0.01851
990	0.08206	0.04638		990	0.05868	0.03174		990	0.03556	0.01853
989.5	0.08215	0.04645		989.5	0.05875	0.03179		989.5	0.03564	0.0186
989	0.08227	0.0465		989	0.05885	0.03181		989	0.03573	0.01863
988.5	0.08238	0.04657		988.5	0.05892	0.03186		988.5	0.0358	0.01869
988	0.08248	0.04662		988	0.05901	0.03189		988	0.03591	0.01873
987.5	0.08258	0.04669		987.5	0.05907	0.03194		987.5	0.03596	0.01879
987	0.08268	0.04674		987	0.05918	0.03196		987	0.03607	0.01882
986.5	0.08279	0.04681		986.5	0.05924	0.03203		986.5	0.03612	0.01887
986	0.0829	0.04685		986	0.05935	0.03205		986	0.03623	0.01888
985.5	0.08302	0.04692		985.5	0.05944	0.0321		985.5	0.03627	0.01896
985	0.08311	0.04698		985	0.05954	0.03213		985	0.03641	0.01899
984.5	0.08322	0.04703		984.5	0.0596	0.03218		984.5	0.03645	0.01905
984	0.08331	0.04709		984	0.05969	0.0322		984	0.03658	0.01908
983.5	0.08345	0.04717		983.5	0.05976	0.03226		983.5	0.03661	0.01913
983	0.08354	0.04723		983	0.05986	0.03228		983	0.03674	0.01918
982.5	0.08366	0.04728		982.5	0.05993	0.03233		982.5	0.03676	0.01922
982	0.08375	0.04733		982	0.06004	0.03235		982	0.0369	0.01926
981.5	0.08387	0.0474		981.5	0.06011	0.03241		981.5	0.03694	0.01931
981	0.08397	0.04747		981	0.06021	0.03244		981	0.03708	0.01934
980.5	0.08409	0.04751		980.5	0.06028	0.03249		980.5	0.03711	0.01939
980	0.08417	0.04757		980	0.0604	0.03252		980	0.03725	0.01943
979.5	0.0843	0.04762		979.5	0.06048	0.0326		979.5	0.03727	0.01947
979	0.0844	0.04771		979	0.0606	0.03263		979	0.03741	0.01953
978.5	0.08454	0.04776		978.5	0.06066	0.0327		978.5	0.03745	0.01957
978	0.08463	0.04785		978	0.06077	0.03272		978	0.0376	0.01963
977.5	0.08475	0.04788		977.5	0.06084	0.03276		977.5	0.03763	0.01966
977	0.08483	0.04796		977	0.06091	0.03281		977	0.03777	0.01973
976.5	0.08497	0.04799		976.5	0.06098	0.03286		976.5	0.03781	0.01974
976	0.08506	0.04808		976	0.06107	0.0329		976	0.03794	0.0198
975.5	0.08519	0.04811		975.5	0.06115	0.03295		975.5	0.03797	0.01982
975	0.08527	0.04821		975	0.06125	0.03299		975	0.03809	0.0199
974.5	0.0854	0.04823		974.5	0.06134	0.03303		974.5	0.03814	0.01992
974	0.0855	0.04832		974	0.06144	0.03307		974	0.03825	0.01998
973.5	0.08563	0.04836		973.5	0.06152	0.03311		973.5	0.0383	0.02
973	0.08572	0.04845		973	0.0616	0.03315		973	0.03841	0.02006
972.5	0.08584	0.04846		972.5	0.06169	0.03317		972.5	0.03847	0.02007
972	0.08595	0.04856		972	0.0618	0.03324		972	0.03859	0.02016
971.5	0.08608	0.04858		971.5	0.06189	0.03326		971.5	0.03866	0.02016
971	0.0862	0.04867		971	0.06197	0.0333		971	0.03875	0.02023
970.5	0.08631	0.04869		970.5	0.06207	0.03333		970.5	0.03881	0.02024
970	0.08641	0.04879		970	0.06215	0.03339		970	0.03891	0.02033
969.5	0.08652	0.0488		969.5	0.06224	0.03341		969.5	0.03899	0.02032
969	0.08665	0.0489		969	0.06233	0.03346		969	0.03905	0.02041
968.5	0.08677	0.04892		968.5	0.06244	0.03348		968.5	0.03914	0.0204
968	0.08691	0.049		968	0.06253	0.03353		968	0.0392	0.02048
967.5	0.087	0.04901		967.5	0.06261	0.03355		967.5	0.0393	0.02049
967	0.08712	0.04911		967	0.06268	0.03361		967	0.03937	0.02057
966.5	0.08723	0.04913		966.5	0.06277	0.03364		966.5	0.03949	0.02058
966	0.08737	0.04924		966	0.06283	0.03371		966	0.03954	0.02065
965.5	0.08747	0.04924		965.5	0.06294	0.03371		965.5	0.03965	0.02064
965	0.08759	0.04932		965	0.06299	0.03378		965	0.03969	0.02073
964.5	0.08768	0.04932		964.5	0.06311	0.03378		964.5	0.03982	0.02071
964	0.08783	0.04942		964	0.06318	0.03383		964	0.03985	0.02081
963.5	0.08791	0.04941		963.5	0.06329	0.03382		963.5	0.03999	0.02079
963	0.08807	0.04949		963	0.06335	0.03389		963	0.04001	0.02088
962.5	0.08812	0.04949		962.5	0.06345	0.0339		962.5	0.04016	0.02086
962	0.08827	0.04955		962	0.06351	0.03396		962	0.04018	0.02095
961.5	0.08834	0.04957		961.5	0.0636	0.03397		961.5	0.04033	0.02095
961	0.08851	0.04965		961	0.06368	0.03403		961	0.04033	0.02102
960.5	0.08857	0.04966		960.5	0.06378	0.03404		960.5	0.0405	0.02104
960	0.08871	0.04972		960	0.06385	0.03411		960	0.0405	0.02113
959.5	0.08877	0.04975		959.5	0.06395	0.03412		959.5	0.04067	0.02113
959	0.08894	0.04979		959	0.06402	0.03417		959	0.04067	0.02118
958.5	0.089	0.04982		958.5	0.06412	0.03418		958.5	0.04084	0.02117
958	0.08917	0.04988		958	0.06418	0.03424		958	0.04082	0.02124
957.5	0.08922	0.04989		957.5	0.06428	0.03424		957.5	0.041	0.02122
957	0.08938	0.04994		957	0.06435	0.0343		957	0.04099	0.02128
956.5	0.08943	0.04998		956.5	0.06446	0.0343		956.5	0.04119	0.02131
956	0.08961	0.05002		956	0.06451	0.03434		956	0.04116	0.02135
955.5	0.08965	0.05006		955.5	0.06462	0.03435		955.5	0.04135	0.02137
955	0.08983	0.05009		955	0.06469	0.03439		955	0.04133	0.02142
954.5	0.08987	0.05011		954.5	0.06479	0.03441		954.5	0.04152	0.02142
954	0.09006	0.05015		954	0.06486	0.03443		954	0.0415	0.02146
953.5	0.09011	0.0502		953.5	0.06496	0.03448		953.5	0.0417	0.02149
953	0.09029	0.05021		953	0.06504	0.03449		953	0.04167	0.02152
952.5	0.09033	0.05027		952.5	0.06513	0.03452		952.5	0.04188	0.02155
952	0.0905	0.0503		952	0.06521	0.03456		952	0.04186	0.0216
951.5	0.09056	0.05034		951.5	0.06533	0.03457		951.5	0.04205	0.02162
951	0.09076	0.05035		951	0.06542	0.03459		951	0.04202	0.02165
950.5	0.0908	0.05041		950.5	0.06554	0.03461		950.5	0.04222	0.02167
950	0.09098	0.05041		950	0.06563	0.03461		950	0.04219	0.02169
949.5	0.09103	0.05049		949.5	0.06572	0.03465		949.5	0.04238	0.02174
949	0.09121	0.05052		949	0.0658	0.03465		949	0.04238	0.02176
948.5	0.09127	0.0506		948.5	0.0659	0.03471		948.5	0.04256	0.02182
948	0.09144	0.05062		948	0.06598	0.03472		948	0.04255	0.02184
947.5	0.0915	0.0507		947.5	0.06606	0.03477		947.5	0.04273	0.02189
947	0.09166	0.05072		947	0.06616	0.03478		947	0.04273	0.02191
946.5	0.09174	0.05081		946.5	0.06625	0.03482		946.5	0.04288	0.02197
946	0.09192	0.05083		946	0.06637	0.03483		946	0.04291	0.022
945.5	0.09199	0.0509		945.5	0.06648	0.03488		945.5	0.04307	0.02205
945	0.09214	0.05091		945	0.06659	0.03488		945	0.04311	0.02206
944.5	0.09223	0.05098		944.5	0.06669	0.03494		944.5	0.04325	0.0221
944	0.09241	0.05099		944	0.06678	0.0349		944	0.04328	0.0221
943.5	0.0925	0.05106		943.5	0.06687	0.03496		943.5	0.0434	0.02217
943	0.09267	0.05108		943	0.06698	0.03496		943	0.04345	0.0222
942.5	0.09276	0.05115		942.5	0.06707	0.03502		942.5	0.04358	0.02225
942	0.09292	0.05117		942	0.0672	0.03502		942	0.04363	0.02226
941.5	0.09303	0.05125		941.5	0.0673	0.0351		941.5	0.04376	0.02233
941	0.0932	0.05128		941	0.06745	0.03509		941	0.04382	0.02236
940.5	0.0933	0.05135		940.5	0.06753	0.03518		940.5	0.04391	0.02242
940	0.09344	0.05138		940	0.06768	0.03515		940	0.044	0.02243
939.5	0.09356	0.05144		939.5	0.06775	0.03524		939.5	0.0441	0.0225
939	0.0937	0.05149		939	0.06787	0.03524		939	0.0442	0.02253
938.5	0.09383	0.05155		938.5	0.06795	0.0353		938.5	0.04427	0.02258
938	0.09395	0.0516		938	0.06808	0.03531		938	0.04437	0.02261
937.5	0.09406	0.05164		937.5	0.06817	0.03538		937.5	0.04444	0.02266
937	0.09419	0.0517		937	0.0683	0.03539		937	0.04456	0.02269
936.5	0.09432	0.05174		936.5	0.06837	0.03546		936.5	0.04461	0.02276
936	0.09446	0.0518		936	0.06851	0.03546		936	0.04473	0.02278
935.5	0.09458	0.05185		935.5	0.0686	0.03555		935.5	0.04479	0.02285
935	0.0947	0.05193		935	0.06874	0.03556		935	0.04492	0.02288
934.5	0.09483	0.05195		934.5	0.0688	0.03564		934.5	0.04498	0.02294
934	0.09497	0.05203		934	0.06895	0.03567		934	0.04512	0.02301
933.5	0.09512	0.05205		933.5	0.06902	0.03574		933.5	0.04516	0.02306
933	0.09524	0.05213		933	0.06918	0.03576		933	0.04531	0.02312
932.5	0.09537	0.05215		932.5	0.06924	0.03581		932.5	0.04536	0.02315
932	0.09548	0.05224		932	0.06936	0.03585		932	0.04552	0.0232
931.5	0.09564	0.05227		931.5	0.06944	0.03591		931.5	0.04555	0.02324
931	0.09576	0.05237		931	0.06956	0.03594		931	0.04572	0.02331
930.5	0.09591	0.05238		930.5	0.06964	0.03599		930.5	0.04576	0.02334
930	0.09602	0.05247		930	0.06977	0.03603		930	0.04592	0.02339
929.5	0.09616	0.05246		929.5	0.06985	0.03605		929.5	0.04595	0.02341
929	0.0963	0.05258		929	0.06998	0.03609		929	0.0461	0.0235
928.5	0.09646	0.05259		928.5	0.07007	0.03611		928.5	0.04613	0.02352
928	0.09657	0.05272		928	0.0702	0.03618		928	0.04631	0.02359
927.5	0.09671	0.05271		927.5	0.07029	0.0362		927.5	0.04635	0.02359
927	0.09683	0.05285		927	0.07043	0.03627		927	0.04652	0.02369
926.5	0.09698	0.05284		926.5	0.07052	0.03628		926.5	0.04656	0.02371
926	0.0971	0.05298		926	0.07064	0.03635		926	0.04674	0.02383
925.5	0.09724	0.05297		925.5	0.07073	0.03637		925.5	0.04678	0.02383
925	0.09736	0.0531		925	0.07085	0.03645		925	0.04695	0.02392
924.5	0.0975	0.05308		924.5	0.07095	0.03643		924.5	0.04701	0.0239
924	0.09763	0.05322		924	0.07105	0.03653		924	0.04715	0.02403
923.5	0.09777	0.05321		923.5	0.07117	0.03654		923.5	0.0472	0.02402
923	0.09791	0.05336		923	0.0713	0.03664		923	0.04734	0.02415
922.5	0.09804	0.05335		922.5	0.07144	0.03663		922.5	0.04741	0.02414
922	0.0982	0.0535		922	0.07155	0.03673		922	0.04756	0.02427
921.5	0.09833	0.05349		921.5	0.07166	0.03672		921.5	0.04765	0.02425
921	0.09851	0.05364		921	0.07178	0.03682		921	0.04777	0.02438
920.5	0.09861	0.05362		920.5	0.0719	0.03681		920.5	0.04788	0.02436
920	0.09877	0.05377		920	0.07199	0.03692		920	0.048	0.0245
919.5	0.09888	0.05375		919.5	0.07212	0.0369		919.5	0.04813	0.02446
919	0.09907	0.05388		919	0.07222	0.037		919	0.04821	0.02457
918.5	0.09919	0.05388		918.5	0.07238	0.03698		918.5	0.04832	0.02455
918	0.09936	0.05405		918	0.07247	0.03712		918	0.0484	0.02469
917.5	0.09945	0.05403		917.5	0.07261	0.03709		917.5	0.04855	0.02466
917	0.09965	0.05418		917	0.07269	0.03722		917	0.04863	0.0248
916.5	0.09976	0.05418		916.5	0.07287	0.03722		916.5	0.04878	0.0248
916	0.09997	0.0543		916	0.07297	0.03733		916	0.04883	0.02492
915.5	0.10006	0.0543		915.5	0.07315	0.03731		915.5	0.04901	0.02488
915	0.10027	0.05442		915	0.07324	0.03741		915	0.04905	0.025
914.5	0.10034	0.05446		914.5	0.07341	0.03739		914.5	0.04924	0.02498
914	0.10056	0.05458		914	0.07346	0.0375		914	0.04925	0.02511
913.5	0.10064	0.05463		913.5	0.07363	0.0375		913.5	0.04947	0.0251
913	0.10087	0.05474		913	0.07372	0.0376		913	0.04947	0.02523
912.5	0.10093	0.05477		912.5	0.07387	0.0376		912.5	0.0497	0.02522
912	0.10116	0.05488		912	0.07396	0.03769		912	0.04967	0.02534
911.5	0.10122	0.05494		911.5	0.07413	0.0377		911.5	0.04991	0.02534
911	0.10147	0.05501		911	0.0742	0.03777		911	0.04988	0.02543
910.5	0.10153	0.05505		910.5	0.0744	0.03777		910.5	0.05014	0.02542
910	0.10178	0.05512		910	0.07447	0.03785		910	0.0501	0.02552
909.5	0.10183	0.05518		909.5	0.07465	0.03785		909.5	0.05036	0.02552
909	0.1021	0.05525		909	0.07471	0.03791		909	0.05031	0.02562
908.5	0.10215	0.05532		908.5	0.07488	0.03795		908.5	0.05058	0.02563
908	0.10242	0.05539		908	0.07497	0.03801		908	0.05054	0.02572
907.5	0.10246	0.05546		907.5	0.07514	0.03806		907.5	0.05083	0.02574
907	0.10272	0.05554		907	0.0752	0.03808		907	0.05077	0.02582
906.5	0.10276	0.05564		906.5	0.07536	0.03813		906.5	0.05107	0.02585
906	0.10304	0.05569		906	0.07546	0.03817		906	0.05099	0.02593
905.5	0.10307	0.0558		905.5	0.07564	0.0382		905.5	0.05129	0.02595
905	0.10334	0.05581		905	0.07573	0.03822		905	0.05121	0.026
904.5	0.10339	0.05594		904.5	0.07589	0.03828		904.5	0.05153	0.02604
904	0.10366	0.05598		904	0.076	0.03829		904	0.05144	0.02609
903.5	0.10372	0.05612		903.5	0.07617	0.03839		903.5	0.05173	0.02615
903	0.10396	0.05616		903	0.07627	0.03839		903	0.05168	0.02622
902.5	0.104	0.05629		902.5	0.07641	0.03849		902.5	0.052	0.02627
902	0.10426	0.05629		902	0.07653	0.03846		902	0.05193	0.02629
901.5	0.10433	0.05645		901.5	0.07669	0.03857		901.5	0.05223	0.02638
901	0.10458	0.05644		901	0.07683	0.03854		901	0.05216	0.02641
900.5	0.10462	0.05657		900.5	0.07697	0.03864		900.5	0.05246	0.02646
900	0.10488	0.05656		900	0.07712	0.03859		900	0.0524	0.0265
899.5	0.10493	0.05671		899.5	0.07722	0.03872		899.5	0.05269	0.02657
899	0.1052	0.05671		899	0.07736	0.03868		899	0.05262	0.0266
898.5	0.10527	0.05681		898.5	0.07749	0.03885		898.5	0.0529	0.02669
898	0.10552	0.05685		898	0.07765	0.03879		898	0.05288	0.0267
897.5	0.10557	0.05698		897.5	0.07775	0.03892		897.5	0.05315	0.02679
897	0.10578	0.05697		897	0.07789	0.03888		897	0.05314	0.02679
896.5	0.10588	0.05713		896.5	0.078	0.03904		896.5	0.05339	0.02692
896	0.1061	0.05712		896	0.07817	0.03897		896	0.05341	0.02693
895.5	0.1062	0.05725		895.5	0.07829	0.03911		895.5	0.05364	0.02705
895	0.1064	0.05728		895	0.07845	0.03904		895	0.05368	0.02709
894.5	0.10651	0.05748		894.5	0.07853	0.03923		894.5	0.05389	0.02724
894	0.10673	0.05751		894	0.07872	0.03918		894	0.05395	0.02724
893.5	0.10686	0.05764		893.5	0.07882	0.03934		893.5	0.05413	0.02734
893	0.10704	0.05769		893	0.07902	0.03928		893	0.05419	0.02737
892.5	0.10717	0.05781		892.5	0.0791	0.03943		892.5	0.05436	0.0275
892	0.10733	0.05785		892	0.07927	0.03937		892	0.05443	0.0275
891.5	0.10749	0.05796		891.5	0.07933	0.0395		891.5	0.05459	0.02763
891	0.10766	0.05802		891	0.07954	0.03945		891	0.05469	0.02764
890.5	0.10784	0.05809		890.5	0.07963	0.0396		890.5	0.05482	0.02774
890	0.10798	0.05816		890	0.07982	0.03953		890	0.05495	0.02777
889.5	0.10817	0.05827		889.5	0.0799	0.03969		889.5	0.05505	0.0279
889	0.1083	0.05837		889	0.0801	0.03966		889	0.05523	0.02793
888.5	0.1085	0.05843		888.5	0.08017	0.03978		888.5	0.05531	0.02805
888	0.10864	0.0585		888	0.08038	0.03975		888	0.05551	0.02806
887.5	0.10884	0.05855		887.5	0.08046	0.03985		887.5	0.05559	0.02817
887	0.10898	0.05863		887	0.08067	0.03984		887	0.05579	0.02822
886.5	0.1092	0.0587		886.5	0.08074	0.03995		886.5	0.05582	0.02834
886	0.10932	0.05882		886	0.08092	0.03997		886	0.05605	0.0284
885.5	0.10953	0.05886		885.5	0.08095	0.04004		885.5	0.05607	0.02847
885	0.10966	0.05899		885	0.08115	0.04004		885	0.05632	0.02849
884.5	0.10991	0.05901		884.5	0.08121	0.04009		884.5	0.05631	0.02859
884	0.11002	0.0592		884	0.08142	0.04017		884	0.05657	0.02866
883.5	0.11027	0.0592		883.5	0.0815	0.04021		883.5	0.05655	0.02876
883	0.11035	0.05938		883	0.0817	0.04028		883	0.05683	0.02886
882.5	0.11061	0.05938		882.5	0.0818	0.04028		882.5	0.05681	0.02891
882	0.11071	0.05956		882	0.082	0.04042		882	0.05712	0.02901
881.5	0.11098	0.05957		881.5	0.08208	0.04049		881.5	0.05711	0.0291
881	0.11108	0.05975		881	0.08226	0.04056		881	0.05742	0.02918
880.5	0.11133	0.05976		880.5	0.08237	0.04058		880.5	0.05738	0.02924
880	0.11144	0.05999		880	0.08254	0.04076		880	0.05769	0.02939
879.5	0.11167	0.05998		879.5	0.08262	0.04073		879.5	0.05765	0.02939
879	0.11178	0.06018		879	0.08278	0.04089		879	0.05797	0.02949
878.5	0.11203	0.06008		878.5	0.0829	0.04083		878.5	0.05793	0.02946
878	0.11212	0.0603		878	0.08307	0.04102		878	0.05824	0.02964
877.5	0.11236	0.06027		877.5	0.08316	0.04101		877.5	0.05823	0.02968
877	0.11247	0.06048		877	0.08334	0.04122		877	0.05854	0.02982
876.5	0.11273	0.06043		876.5	0.0835	0.04117		876.5	0.05851	0.02982
876	0.11283	0.06066		876	0.08363	0.04137		876	0.05882	0.02996
875.5	0.11307	0.06064		875.5	0.08378	0.04129		875.5	0.05881	0.02995
875	0.11319	0.06087		875	0.08392	0.04156		875	0.05911	0.03013
874.5	0.11341	0.06084		874.5	0.08407	0.04142		874.5	0.05911	0.03014
874	0.11355	0.06109		874	0.08418	0.04169		874	0.05942	0.03033
873.5	0.11373	0.06105		873.5	0.08431	0.04158		873.5	0.05942	0.03027
873	0.11387	0.06126		873	0.08441	0.04182		873	0.05967	0.03045
872.5	0.11406	0.06127		872.5	0.08462	0.04175		872.5	0.0597	0.03044
872	0.11423	0.06151		872	0.08473	0.04202		872	0.05993	0.03065
871.5	0.11442	0.06151		871.5	0.08491	0.04191		871.5	0.05993	0.03061
871	0.11459	0.06173		871	0.08502	0.04214		871	0.06016	0.03079
870.5	0.11476	0.06171		870.5	0.08518	0.04206		870.5	0.06026	0.03076
870	0.11496	0.06192		870	0.08531	0.04228		870	0.06046	0.03097
869.5	0.11512	0.0619		869.5	0.08554	0.04219		869.5	0.06057	0.03095
869	0.11532	0.06213		869	0.08564	0.04248		869	0.06073	0.03122
868.5	0.11545	0.06215		868.5	0.08583	0.04244		868.5	0.06088	0.03119
868	0.11566	0.06233		868	0.08588	0.04269		868	0.06103	0.03144
867.5	0.11577	0.06233		867.5	0.08614	0.04258		867.5	0.0612	0.03134
867	0.11602	0.06247		867	0.08621	0.04277		867	0.06132	0.03152
866.5	0.11615	0.06253		866.5	0.08645	0.04267		866.5	0.06152	0.0315
866	0.11641	0.06267		866	0.08655	0.0428		866	0.06161	0.0317
865.5	0.11648	0.06271		865.5	0.08678	0.04276		865.5	0.06179	0.03168
865	0.11678	0.06285		865	0.08689	0.04295		865	0.06184	0.0319
864.5	0.11686	0.06289		864.5	0.08709	0.04289		864.5	0.06208	0.03181
864	0.11719	0.06297		864	0.08715	0.04304		864	0.06211	0.03201
863.5	0.11727	0.06307		863.5	0.0874	0.04305		863.5	0.06239	0.03201
863	0.11759	0.06315		863	0.0875	0.04318		863	0.0624	0.03222
862.5	0.11764	0.06328		862.5	0.08771	0.04322		862.5	0.06271	0.03224
862	0.11799	0.06333		862	0.08777	0.04325		862	0.06264	0.03236
861.5	0.11802	0.06345		861.5	0.08802	0.04324		861.5	0.06299	0.03231
861	0.11837	0.0635		861	0.08806	0.04328		861	0.06297	0.03247
860.5	0.11837	0.06369		860.5	0.08826	0.04336		860.5	0.06335	0.03252
860	0.11873	0.06369		860	0.08837	0.04343		860	0.06327	0.03264
859.5	0.11877	0.06384		859.5	0.0886	0.04355		859.5	0.06368	0.03269
859	0.11914	0.06385		859	0.08866	0.04352		859	0.06358	0.03281
858.5	0.11916	0.06404		858.5	0.08891	0.04371		858.5	0.06398	0.03284
858	0.11956	0.06402		858	0.08903	0.04364		858	0.06385	0.03293
857.5	0.11959	0.0642		857.5	0.08926	0.04383		857.5	0.06431	0.03304
857	0.12	0.06424		857	0.08939	0.0438		857	0.06418	0.03315
856.5	0.12	0.06444		856.5	0.08952	0.04399		856.5	0.06464	0.0332
856	0.12041	0.06442		856	0.08964	0.04391		856	0.0645	0.03331
855.5	0.1204	0.0646		855.5	0.08982	0.04412		855.5	0.06502	0.03339
855	0.12077	0.06459		855	0.08995	0.04402		855	0.06487	0.03349
854.5	0.12079	0.0648		854.5	0.09019	0.04421		854.5	0.06534	0.03357
854	0.12115	0.06475		854	0.09032	0.04411		854	0.06517	0.03359
853.5	0.12121	0.06503		853.5	0.09057	0.04442		853.5	0.06566	0.0337
853	0.12157	0.06498		853	0.09069	0.04425		853	0.06552	0.03372
852.5	0.1216	0.06523		852.5	0.0909	0.04451		852.5	0.066	0.03388
852	0.12197	0.06518		852	0.09105	0.04432		852	0.06584	0.03388
851.5	0.12202	0.06548		851.5	0.09121	0.04466		851.5	0.06631	0.03408
851	0.12241	0.06548		851	0.09142	0.04452		851	0.06614	0.03412
850.5	0.12244	0.06569		850.5	0.09154	0.04488		850.5	0.06659	0.03427
850	0.12355	0.06757		850	0.09434	0.04494		850	0.06677	0.03352
849.5	0.12379	0.06773		849.5	0.09459	0.045		849.5	0.06706	0.03367
849	0.12385	0.06776		849	0.0947	0.04501		849	0.06716	0.0338
848.5	0.12399	0.06781		848.5	0.09492	0.04513		848.5	0.06747	0.03381
848	0.12404	0.06791		848	0.09457	0.04522		848	0.06771	0.03391
847.5	0.12416	0.06803		847.5	0.09495	0.04532		847.5	0.06782	0.03402
847	0.12437	0.0682		847	0.09499	0.04544		847	0.06806	0.03415
846.5	0.12457	0.0683		846.5	0.09526	0.04546		846.5	0.06834	0.03413
846	0.12489	0.0685		846	0.09554	0.04559		846	0.06835	0.03427
845.5	0.12498	0.0686		845.5	0.09561	0.04571		845.5	0.06849	0.03433
845	0.12518	0.06877		845	0.09572	0.04578		845	0.06886	0.03442
844.5	0.12534	0.0689		844.5	0.09604	0.04588		844.5	0.06898	0.03448
844	0.12548	0.069		844	0.09626	0.04584		844	0.06911	0.03446
843.5	0.12568	0.06913		843.5	0.09655	0.04594		843.5	0.06914	0.03455
843	0.12588	0.06917		843	0.09665	0.04601		843	0.06934	0.03468
842.5	0.12605	0.06923		842.5	0.09709	0.04604		842.5	0.06948	0.03471
842	0.12626	0.06926		842	0.09697	0.04605		842	0.06972	0.03475
841.5	0.12638	0.06933		841.5	0.09711	0.04611		841.5	0.06968	0.03479
841	0.12661	0.0694		841	0.09734	0.04604		841	0.06982	0.03488
840.5	0.12673	0.06949		840.5	0.09773	0.04615		840.5	0.07002	0.03501
840	0.12695	0.06955		840	0.09807	0.04618		840	0.07017	0.03498
839.5	0.12696	0.06956		839.5	0.09829	0.04613		839.5	0.07015	0.03504
839	0.12728	0.06968		839	0.0986	0.04626		839	0.07025	0.03521
838.5	0.12765	0.06981		838.5	0.09874	0.04637		838.5	0.07069	0.03526
838	0.1279	0.06996		838	0.09897	0.04647		838	0.07078	0.03534
837.5	0.12819	0.07011		837.5	0.09922	0.0465		837.5	0.07101	0.03545
837	0.12834	0.07021		837	0.09935	0.04661		837	0.07134	0.03557
836.5	0.12844	0.07042		836.5	0.09949	0.04672		836.5	0.07143	0.0357
836	0.1287	0.07054		836	0.09971	0.04683		836	0.0718	0.03587
835.5	0.12898	0.07063		835.5	0.10004	0.04679		835.5	0.07194	0.03592
835	0.12911	0.07073		835	0.10017	0.04682		835	0.0722	0.03605
834.5	0.12942	0.07081		834.5	0.10047	0.04686		834.5	0.0724	0.03618
834	0.12965	0.07093		834	0.10059	0.04695		834	0.07256	0.03631
833.5	0.1298	0.07112		833.5	0.10083	0.04715		833.5	0.0726	0.03639
833	0.12988	0.07123		833	0.10076	0.0472		833	0.07287	0.03644
832.5	0.13023	0.07139		832.5	0.10102	0.04723		832.5	0.07295	0.03656
832	0.13038	0.07145		832	0.10134	0.04731		832	0.07313	0.03662
831.5	0.13063	0.07163		831.5	0.10141	0.04747		831.5	0.07329	0.03677
831	0.13076	0.07171		831	0.10171	0.0476		831	0.0736	0.03691
830.5	0.13096	0.07185		830.5	0.10192	0.0477		830.5	0.07377	0.03705
830	0.13121	0.07193		830	0.10209	0.04775		830	0.07413	0.03715
829.5	0.13148	0.07199		829.5	0.10231	0.0478		829.5	0.07421	0.03723
829	0.13171	0.07205		829	0.1024	0.04788		829	0.07439	0.0373
828.5	0.13194	0.07219		828.5	0.10258	0.04796		828.5	0.07443	0.03746
828	0.13227	0.0723		828	0.10274	0.04804		828	0.07453	0.03756
827.5	0.13263	0.07239		827.5	0.10291	0.04808		827.5	0.07477	0.03763
827	0.13282	0.07255		827	0.1031	0.04817		827	0.07505	0.03771
826.5	0.13313	0.07266		826.5	0.10326	0.04821		826.5	0.07515	0.03783
826	0.1334	0.0728		826	0.1036	0.04832		826	0.07528	0.03792
825.5	0.13367	0.07297		825.5	0.10366	0.04846		825.5	0.07563	0.03807
825	0.13385	0.07314		825	0.10381	0.04866		825	0.07578	0.03819
824.5	0.1343	0.07334		824.5	0.10394	0.04876		824.5	0.07602	0.0383
824	0.13457	0.0735		824	0.10408	0.04897		824	0.0762	0.03849
823.5	0.1348	0.07361		823.5	0.10423	0.04907		823.5	0.07648	0.03858
823	0.13499	0.0737		823	0.10444	0.04911		823	0.07661	0.03866
822.5	0.13518	0.07388		822.5	0.1047	0.04924		822.5	0.07665	0.03883
822	0.1354	0.07396		822	0.1051	0.04927		822	0.07693	0.03892
821.5	0.13554	0.07406		821.5	0.10526	0.04938		821.5	0.0772	0.03901
821	0.13585	0.07415		821	0.10547	0.04946		821	0.07734	0.03912
820.5	0.13609	0.07433		820.5	0.10566	0.04965		820.5	0.07759	0.0393
820	0.13634	0.07442		820	0.10587	0.04962		820	0.07776	0.03928
819.5	0.13657	0.07457		819.5	0.10597	0.04975		819.5	0.07781	0.03942
819	0.13696	0.0747		819	0.10638	0.04986		819	0.07802	0.03951
818.5	0.13718	0.0749		818.5	0.10664	0.04995		818.5	0.07826	0.03964
818	0.13737	0.07499		818	0.10678	0.05008		818	0.07844	0.03977
817.5	0.13755	0.07508		817.5	0.10671	0.05008		817.5	0.07867	0.03987
817	0.13788	0.07524		817	0.10705	0.05016		817	0.07875	0.03998
816.5	0.13805	0.07538		816.5	0.10727	0.05034		816.5	0.07908	0.04014
816	0.13835	0.07554		816	0.10737	0.05035		816	0.07917	0.04021
815.5	0.13858	0.07563		815.5	0.10756	0.05031		815.5	0.07937	0.04029
815	0.13899	0.07573		815	0.10799	0.05031		815	0.07945	0.04036
814.5	0.13914	0.07589		814.5	0.10788	0.05043		814.5	0.07968	0.04052
814	0.13931	0.07602		814	0.10799	0.05048		814	0.07984	0.04061
813.5	0.13957	0.0762		813.5	0.10828	0.05064		813.5	0.08017	0.04078
813	0.13984	0.07635		813	0.10852	0.0507		813	0.08024	0.04093
812.5	0.14007	0.07643		812.5	0.10872	0.05079		812.5	0.0807	0.04101
812	0.14037	0.07659		812	0.10911	0.05088		812	0.08103	0.04115
811.5	0.14054	0.07675		811.5	0.10941	0.05099		811.5	0.0813	0.04129
811	0.14082	0.07691		811	0.10955	0.0511		811	0.08137	0.04139
810.5	0.14096	0.07707		810.5	0.10963	0.05121		810.5	0.08153	0.04153
810	0.1412	0.07722		810	0.1099	0.05131		810	0.08176	0.04169
809.5	0.14142	0.07736		809.5	0.11012	0.05135		809.5	0.0819	0.04184
809	0.14171	0.07748		809	0.11038	0.05135		809	0.08211	0.04192
808.5	0.14186	0.07753		808.5	0.11061	0.05138		808.5	0.08232	0.04198
808	0.14205	0.07766		808	0.11088	0.05143		808	0.08264	0.04205
807.5	0.14234	0.07784		807.5	0.11112	0.05155		807.5	0.08292	0.04218
807	0.14258	0.078		807	0.11127	0.05163		807	0.08316	0.04228
806.5	0.1428	0.0781		806.5	0.1116	0.05161		806.5	0.08338	0.04238
806	0.14308	0.07824		806	0.11151	0.05169		806	0.08358	0.04248
805.5	0.14342	0.07837		805.5	0.11169	0.05179		805.5	0.08384	0.0426
805	0.1437	0.07853		805	0.11185	0.05184		805	0.08395	0.04273
804.5	0.14398	0.07861		804.5	0.11205	0.05192		804.5	0.08413	0.04283
804	0.14418	0.0788		804	0.11218	0.05211		804	0.08434	0.04304
803.5	0.14434	0.079		803.5	0.11232	0.05223		803.5	0.08461	0.0432
803	0.14457	0.07913		803	0.11235	0.05231		803	0.08479	0.04334
802.5	0.14494	0.07925		802.5	0.1126	0.05238		802.5	0.08501	0.04345
802	0.14517	0.07951		802	0.11277	0.05251		802	0.08532	0.04361
801.5	0.14544	0.07963		801.5	0.11308	0.05258		801.5	0.0856	0.04375
801	0.14563	0.07984		801	0.11328	0.0527		801	0.08584	0.04391
800.5	0.14596	0.08		800.5	0.11347	0.05276		800.5	0.08604	0.04406
800	0.14623	0.08015		800	0.11367	0.05288		800	0.08633	0.04426
799.5	0.1465	0.08031		799.5	0.11384	0.05305		799.5	0.08666	0.04439
799	0.1467	0.08049		799	0.11385	0.0532		799	0.08687	0.04452
798.5	0.14706	0.08062		798.5	0.11443	0.0533		798.5	0.08708	0.04465
798	0.14738	0.08076		798	0.11453	0.05337		798	0.08733	0.04476
797.5	0.14764	0.08096		797.5	0.11483	0.05346		797.5	0.08758	0.04488
797	0.14784	0.08112		797	0.11508	0.05358		797	0.08805	0.04497
796.5	0.14814	0.08131		796.5	0.11542	0.05372		796.5	0.08819	0.04517
796	0.14839	0.08149		796	0.11562	0.05382		796	0.08844	0.04532
795.5	0.14866	0.08165		795.5	0.11571	0.05391		795.5	0.08863	0.04546
795	0.1489	0.08177		795	0.1159	0.05398		795	0.08892	0.04563
794.5	0.14917	0.08194		794.5	0.11604	0.0541		794.5	0.0892	0.04577
794	0.14947	0.0821		794	0.11616	0.05424		794	0.08941	0.04588
793.5	0.14987	0.08224		793.5	0.11649	0.05431		793.5	0.08958	0.04597
793	0.15018	0.08243		793	0.11662	0.05446		793	0.08986	0.04615
792.5	0.15048	0.08257		792.5	0.11691	0.05452		792.5	0.0901	0.04631
792	0.15091	0.08272		792	0.11715	0.05459		792	0.09037	0.04648
791.5	0.15127	0.08295		791.5	0.11733	0.05472		791.5	0.09058	0.04667
791	0.15156	0.08309		791	0.11754	0.05485		791	0.09082	0.04679
790.5	0.15179	0.08325		790.5	0.11751	0.05504		790.5	0.09109	0.04695
790	0.1521	0.08342		790	0.11785	0.05516		790	0.09128	0.04713
789.5	0.15237	0.08361		789.5	0.11819	0.05526		789.5	0.09144	0.04727
789	0.1526	0.0838		789	0.11837	0.0554		789	0.09181	0.04742
788.5	0.15289	0.08397		788.5	0.11874	0.05543		788.5	0.09205	0.04752
788	0.15324	0.08416		788	0.11907	0.05556		788	0.09226	0.04768
787.5	0.15364	0.08432		787.5	0.11948	0.05562		787.5	0.09257	0.04779
787	0.15391	0.08453		787	0.11972	0.05579		787	0.09285	0.04798
786.5	0.15409	0.08468		786.5	0.11987	0.05591		786.5	0.0931	0.04813
786	0.15455	0.08481		786	0.12028	0.05597		786	0.0933	0.04826
785.5	0.15487	0.08502		785.5	0.12062	0.05614		785.5	0.09344	0.04845
785	0.15517	0.08516		785	0.12078	0.0563		785	0.09378	0.04861
784.5	0.15549	0.08534		784.5	0.12111	0.05639		784.5	0.09402	0.04877
784	0.15581	0.08549		784	0.12141	0.05651		784	0.09426	0.04893
783.5	0.1561	0.08563		783.5	0.12173	0.05658		783.5	0.09452	0.04909
783	0.15638	0.08582		783	0.12201	0.05673		783	0.09487	0.0493
782.5	0.15665	0.08599		782.5	0.12219	0.05684		782.5	0.0951	0.04944
782	0.1569	0.08616		782	0.12248	0.05698		782	0.09537	0.04962
781.5	0.15716	0.0863		781.5	0.12255	0.05706		781.5	0.09551	0.04979
781	0.15759	0.08652		781	0.12294	0.05718		781	0.09578	0.04999
780.5	0.15788	0.08672		780.5	0.12313	0.05732		780.5	0.09605	0.0501
780	0.15821	0.08691		780	0.1234	0.05746		780	0.09626	0.05026
779.5	0.15847	0.08704		779.5	0.12364	0.05757		779.5	0.09651	0.05043
779	0.15879	0.0873		779	0.1239	0.05774		779	0.0968	0.05062
778.5	0.15922	0.0875		778.5	0.12445	0.05781		778.5	0.0971	0.05079
778	0.15952	0.08767		778	0.12479	0.05789		778	0.09739	0.05098
777.5	0.15972	0.08789		777.5	0.12504	0.05809		777.5	0.09765	0.05117
777	0.16001	0.08813		777	0.12551	0.0583		777	0.09796	0.05139
776.5	0.16037	0.08836		776.5	0.12572	0.05846		776.5	0.09824	0.05159
776	0.16055	0.08859		776	0.12596	0.0586		776	0.09843	0.0518
775.5	0.16083	0.08878		775.5	0.12631	0.05868		775.5	0.09868	0.05193
775	0.16114	0.089		775	0.12664	0.05884		775	0.09887	0.05213
774.5	0.16152	0.08921		774.5	0.12694	0.05889		774.5	0.09913	0.05233
774	0.1618	0.08941		774	0.12719	0.05903		774	0.09938	0.05249
773.5	0.16216	0.0896		773.5	0.12745	0.05916		773.5	0.09967	0.05269
773	0.16246	0.08981		773	0.12788	0.05927		773	0.09986	0.05287
772.5	0.1628	0.09003		772.5	0.12809	0.05945		772.5	0.10015	0.05305
772	0.16311	0.09018		772	0.12842	0.05957		772	0.10055	0.05319
771.5	0.16344	0.09039		771.5	0.12856	0.05978		771.5	0.10083	0.05344
771	0.16374	0.09057		771	0.12889	0.05992		771	0.10109	0.0536
770.5	0.1641	0.09083		770.5	0.1292	0.06007		770.5	0.10129	0.05383
770	0.16428	0.09101		770	0.12936	0.06022		770	0.1016	0.05398
769.5	0.16462	0.09122		769.5	0.12955	0.06033		769.5	0.10193	0.05413
769	0.16497	0.09142		769	0.12983	0.06043		769	0.10217	0.05433
768.5	0.16525	0.09162		768.5	0.12993	0.06059		768.5	0.10245	0.0545
768	0.16553	0.09187		768	0.13027	0.06076		768	0.10277	0.05471
767.5	0.16589	0.09212		767.5	0.13052	0.06097		767.5	0.10309	0.05492
767	0.16622	0.09231		767	0.13074	0.06107		767	0.10338	0.05509
766.5	0.16651	0.09254		766.5	0.13106	0.06121		766.5	0.10366	0.05528
766	0.1669	0.09279		766	0.13145	0.06131		766	0.10406	0.05546
765.5	0.16729	0.09304		765.5	0.13179	0.0615		765.5	0.10437	0.05566
765	0.1676	0.09321		765	0.13197	0.06164		765	0.10459	0.05584
764.5	0.1679	0.09341		764.5	0.13217	0.06172		764.5	0.10488	0.05605
764	0.16817	0.09364		764	0.13243	0.06187		764	0.10524	0.05625
763.5	0.16856	0.09389		763.5	0.13274	0.06201		763.5	0.1055	0.05641
763	0.16889	0.09408		763	0.13304	0.06214		763	0.10577	0.05659
762.5	0.16919	0.09433		762.5	0.13326	0.06239		762.5	0.10607	0.05682
762	0.16953	0.09457		762	0.13355	0.06255		762	0.10632	0.05702
761.5	0.16987	0.0948		761.5	0.13379	0.06269		761.5	0.10663	0.05725
761	0.17014	0.09496		761	0.13402	0.06276		761	0.10691	0.05739
760.5	0.17047	0.09518		760.5	0.13429	0.06292		760.5	0.1072	0.05756
760	0.17086	0.09541		760	0.13452	0.06307		760	0.10755	0.05776
759.5	0.17121	0.09562		759.5	0.13475	0.06324		759.5	0.10787	0.05803
759	0.17154	0.09585		759	0.13495	0.06338		759	0.10825	0.05826
758.5	0.1719	0.09608		758.5	0.13534	0.06361		758.5	0.10854	0.05845
758	0.17225	0.09632		758	0.13569	0.06379		758	0.10889	0.05868
757.5	0.17259	0.09656		757.5	0.13597	0.064		757.5	0.10921	0.0589
757	0.17298	0.09682		757	0.13617	0.06417		757	0.1095	0.05915
756.5	0.17328	0.09708		756.5	0.13645	0.06434		756.5	0.10983	0.0594
756	0.17357	0.09735		756	0.13669	0.06448		756	0.11008	0.05963
755.5	0.17388	0.09758		755.5	0.13709	0.06462		755.5	0.11041	0.05981
755	0.17426	0.09791		755	0.13739	0.06479		755	0.11072	0.06009
754.5	0.1746	0.09812		754.5	0.13769	0.06496		754.5	0.11106	0.06027
754	0.17498	0.0984		754	0.1381	0.06513		754	0.11145	0.06053
753.5	0.17527	0.09864		753.5	0.13828	0.06532		753.5	0.11181	0.06078
753	0.17572	0.09888		753	0.13869	0.06552		753	0.11209	0.061
752.5	0.17603	0.0991		752.5	0.13904	0.06566		752.5	0.11237	0.06117
752	0.17642	0.09935		752	0.13938	0.06586		752	0.11265	0.06139
751.5	0.17675	0.09958		751.5	0.13979	0.06598		751.5	0.11297	0.06162
751	0.17715	0.09986		751	0.14018	0.06621		751	0.11331	0.06186
750.5	0.17757	0.10014		750.5	0.14041	0.0664		750.5	0.11364	0.06209
750	0.17789	0.10042		750	0.1407	0.06663		750	0.11387	0.06236
749.5	0.17822	0.10062		749.5	0.14096	0.06672		749.5	0.11427	0.06256
749	0.17856	0.10089		749	0.14131	0.06688		749	0.11466	0.06281
748.5	0.17889	0.10114		748.5	0.14177	0.06708		748.5	0.11502	0.06304
748	0.17932	0.10139		748	0.14212	0.06729		748	0.11531	0.0633
747.5	0.17962	0.10165		747.5	0.14251	0.06746		747.5	0.11574	0.06354
747	0.18003	0.10191		747	0.14284	0.06762		747	0.11605	0.06377
746.5	0.18042	0.10211		746.5	0.14311	0.06771		746.5	0.1164	0.06396
746	0.18085	0.10235		746	0.14349	0.06786		746	0.11675	0.06421
745.5	0.18128	0.1026		745.5	0.14386	0.068		745.5	0.11713	0.06442
745	0.18168	0.1029		745	0.14401	0.06819		745	0.11746	0.06467
744.5	0.18207	0.10316		744.5	0.14439	0.06838		744.5	0.11781	0.06493
744	0.18241	0.10343		744	0.14467	0.06859		744	0.11817	0.06519
743.5	0.18276	0.10369		743.5	0.14505	0.06875		743.5	0.11847	0.0654
743	0.1831	0.10397		743	0.14536	0.06893		743	0.11879	0.06567
742.5	0.18348	0.10428		742.5	0.14567	0.06914		742.5	0.11916	0.06593
742	0.18388	0.10455		742	0.14588	0.06932		742	0.11953	0.06618
741.5	0.18427	0.10482		741.5	0.1463	0.06951		741.5	0.11987	0.06641
741	0.18461	0.10509		741	0.14664	0.06974		741	0.12025	0.06663
740.5	0.18502	0.10533		740.5	0.14696	0.06989		740.5	0.12051	0.06687
740	0.18519	0.10576		740	0.14691	0.06989		740	0.12105	0.06712
739.5	0.18552	0.10607		739.5	0.1472	0.07011		739.5	0.12145	0.0674
739	0.18589	0.10635		739	0.14752	0.07034		739	0.12174	0.06768
738.5	0.1863	0.10665		738.5	0.14784	0.07055		738.5	0.12215	0.06796
738	0.18676	0.10694		738	0.14831	0.0708		738	0.12248	0.06825
737.5	0.18722	0.10723		737.5	0.14868	0.07106		737.5	0.12284	0.0685
737	0.18766	0.10749		737	0.14898	0.07125		737	0.12309	0.06876
736.5	0.18799	0.10777		736.5	0.14926	0.07151		736.5	0.12353	0.06903
736	0.1884	0.10806		736	0.14954	0.07169		736	0.12392	0.06926
735.5	0.1888	0.10832		735.5	0.14989	0.07189		735.5	0.12428	0.06953
735	0.18927	0.10863		735	0.15042	0.0721		735	0.12463	0.06983
734.5	0.18964	0.10896		734.5	0.15077	0.07235		734.5	0.12501	0.07013
734	0.19013	0.10928		734	0.15124	0.07258		734	0.12536	0.07044
733.5	0.19056	0.10957		733.5	0.1517	0.07282		733.5	0.12579	0.07072
733	0.19099	0.10985		733	0.15208	0.07299		733	0.12618	0.07097
732.5	0.19134	0.11013		732.5	0.1524	0.07322		732.5	0.12656	0.07125
732	0.19179	0.11045		732	0.15281	0.07348		732	0.127	0.07153
731.5	0.19222	0.1108		731.5	0.15327	0.07375		731.5	0.12736	0.07188
731	0.19274	0.11109		731	0.15381	0.07394		731	0.1278	0.07216
730.5	0.19322	0.11141		730.5	0.15422	0.07417		730.5	0.1282	0.07246
730	0.19365	0.11173		730	0.15456	0.07439		730	0.12864	0.0727
729.5	0.1941	0.11203		729.5	0.15498	0.0746		729.5	0.12903	0.073
729	0.19457	0.11236		729	0.15538	0.07483		729	0.12945	0.07329
728.5	0.19493	0.1127		728.5	0.15567	0.07506		728.5	0.12982	0.07365
728	0.19539	0.11301		728	0.15612	0.07528		728	0.13024	0.07399
727.5	0.19573	0.11332		727.5	0.15641	0.07546		727.5	0.13064	0.07429
727	0.19624	0.11365		727	0.15683	0.07571		727	0.13109	0.07461
726.5	0.19667	0.11398		726.5	0.1572	0.07591		726.5	0.13148	0.07497
726	0.19711	0.11434		726	0.15762	0.07616		726	0.13195	0.07531
725.5	0.19753	0.11469		725.5	0.15805	0.07639		725.5	0.13238	0.07563
725	0.19796	0.11499		725	0.15836	0.07658		725	0.13279	0.07593
724.5	0.19844	0.11533		724.5	0.15878	0.07679		724.5	0.13313	0.07624
724	0.19889	0.11567		724	0.15919	0.077		724	0.13357	0.07653
723.5	0.1993	0.116		723.5	0.15959	0.07727		723.5	0.13395	0.07683
723	0.19978	0.11634		723	0.16	0.07751		723	0.13439	0.07714
722.5	0.20015	0.11667		722.5	0.16029	0.07777		722.5	0.13481	0.07747
722	0.2006	0.11701		722	0.16061	0.078		722	0.13527	0.07776
721.5	0.20104	0.11737		721.5	0.16098	0.07824		721.5	0.13567	0.07813
721	0.20155	0.11772		721	0.16146	0.07849		721	0.13619	0.07842
720.5	0.20204	0.11806		720.5	0.16193	0.0787		720.5	0.1366	0.07875
720	0.20253	0.11842		720	0.16238	0.07894		720	0.13706	0.0791
719.5	0.20296	0.1188		719.5	0.16267	0.07923		719.5	0.1375	0.07946
719	0.2034	0.11914		719	0.163	0.0795		719	0.13793	0.07982
718.5	0.20385	0.11948		718.5	0.16338	0.07972		718.5	0.13835	0.08014
718	0.2043	0.11982		718	0.16371	0.07998		718	0.1388	0.08047
717.5	0.20472	0.1202		717.5	0.16406	0.08023		717.5	0.1392	0.08082
717	0.20524	0.12057		717	0.1645	0.08051		717	0.13968	0.0812
716.5	0.20571	0.12095		716.5	0.16493	0.08077		716.5	0.14014	0.08155
716	0.20616	0.12131		716	0.16534	0.081		716	0.14062	0.08191
715.5	0.20666	0.12169		715.5	0.16573	0.08127		715.5	0.14107	0.08225
715	0.20707	0.12209		715	0.16609	0.08154		715	0.14152	0.08263
714.5	0.20749	0.12246		714.5	0.1665	0.0818		714.5	0.142	0.08301
714	0.20799	0.12284		714	0.16692	0.08206		714	0.14249	0.0834
713.5	0.20842	0.12322		713.5	0.16735	0.08234		713.5	0.143	0.08379
713	0.20887	0.12359		713	0.16785	0.08265		713	0.14345	0.08417
712.5	0.20936	0.12397		712.5	0.16835	0.0829		712.5	0.14392	0.08449
712	0.20985	0.12436		712	0.16872	0.08319		712	0.14443	0.08489
711.5	0.21036	0.1248		711.5	0.16924	0.08348		711.5	0.1449	0.08527
711	0.21079	0.12519		711	0.1696	0.08377		711	0.14539	0.08566
710.5	0.21129	0.1256		710.5	0.17002	0.08407		710.5	0.14587	0.08601
710	0.21182	0.12599		710	0.17045	0.08436		710	0.14637	0.08641
709.5	0.21233	0.12638		709.5	0.17086	0.08466		709.5	0.14686	0.08682
709	0.21282	0.12683		709	0.17138	0.085		709	0.14739	0.08725
708.5	0.21331	0.12727		708.5	0.17178	0.08532		708.5	0.14791	0.08766
708	0.21382	0.12772		708	0.17224	0.08565		708	0.1484	0.08809
707.5	0.2144	0.12811		707.5	0.17277	0.08592		707.5	0.14892	0.08847
707	0.21485	0.12854		707	0.1731	0.08622		707	0.14946	0.08892
706.5	0.21536	0.12899		706.5	0.17355	0.08654		706.5	0.14996	0.08933
706	0.21586	0.12944		706	0.17401	0.08687		706	0.15051	0.08978
705.5	0.21637	0.12986		705.5	0.17448	0.08716		705.5	0.15106	0.09017
705	0.21682	0.13032		705	0.17489	0.08751		705	0.15156	0.09064
704.5	0.21738	0.13077		704.5	0.17534	0.08785		704.5	0.15205	0.09106
704	0.21786	0.13123		704	0.17581	0.08823		704	0.15257	0.09151
703.5	0.21839	0.13168		703.5	0.17636	0.08854		703.5	0.1531	0.09192
703	0.21887	0.13212		703	0.17679	0.08887		703	0.15363	0.09236
702.5	0.21942	0.13259		702.5	0.17729	0.0892		702.5	0.15416	0.09279
702	0.21995	0.13305		702	0.17782	0.08955		702	0.15474	0.09323
701.5	0.22049	0.13351		701.5	0.1783	0.08988		701.5	0.15531	0.09365
701	0.22094	0.134		701	0.17871	0.09021		701	0.15583	0.09409
700.5	0.2215	0.13446		700.5	0.17918	0.09056		700.5	0.15635	0.09454
700	0.222	0.13491		700	0.17963	0.09089		700	0.15682	0.09497
699.5	0.22256	0.13536		699.5	0.18012	0.09123		699.5	0.15739	0.09542
699	0.22308	0.13581		699	0.18061	0.09156		699	0.15795	0.09587
698.5	0.22369	0.13629		698.5	0.18109	0.09191		698.5	0.15847	0.0963
698	0.22418	0.13677		698	0.18154	0.09227		698	0.15901	0.09678
697.5	0.22475	0.13724		697.5	0.18199	0.09262		697.5	0.15957	0.09722
697	0.22523	0.13772		697	0.18239	0.09295		697	0.16015	0.09768
696.5	0.22575	0.13819		696.5	0.18282	0.09331		696.5	0.16066	0.09815
696	0.22621	0.13866		696	0.18324	0.09367		696	0.16117	0.0986
695.5	0.22675	0.13913		695.5	0.18362	0.09404		695.5	0.16173	0.09906
695	0.22726	0.1396		695	0.18412	0.09438		695	0.16223	0.09951
694.5	0.22773	0.14005		694.5	0.18454	0.09472		694.5	0.16277	0.09997
694	0.22818	0.14053		694	0.18492	0.09507		694	0.16326	0.10042
693.5	0.22864	0.14103		693.5	0.18527	0.09541		693.5	0.16378	0.10084
693	0.22915	0.14148		693	0.18574	0.09574		693	0.16426	0.10127
692.5	0.22962	0.14196		692.5	0.18611	0.0961		692.5	0.16478	0.10172
692	0.23013	0.14243		692	0.18658	0.09645		692	0.1653	0.10216
691.5	0.23058	0.14295		691.5	0.18689	0.09686		691.5	0.16583	0.10266
691	0.23113	0.14344		691	0.18743	0.0972		691	0.16632	0.1031
690.5	0.23167	0.14393		690.5	0.18791	0.09758		690.5	0.16688	0.10358
690	0.23221	0.14444		690	0.18837	0.09796		690	0.16737	0.10406
689.5	0.23272	0.14498		689.5	0.1888	0.09839		689.5	0.16794	0.10459
689	0.23327	0.14551		689	0.18928	0.09879		689	0.16848	0.10509
688.5	0.23377	0.14607		688.5	0.18963	0.09922		688.5	0.16906	0.10565
688	0.23433	0.14664		688	0.19016	0.09962		688	0.16958	0.10617
687.5	0.23486	0.14721		687.5	0.19061	0.10006		687.5	0.17022	0.10673
687	0.23545	0.14781		687	0.19115	0.10049		687	0.17081	0.10726
686.5	0.23602	0.14839		686.5	0.19165	0.10096		686.5	0.17148	0.10783
686	0.23662	0.14903		686	0.19219	0.10144		686	0.17205	0.10845
685.5	0.23726	0.14968		685.5	0.19273	0.10194		685.5	0.17268	0.10908
685	0.23794	0.15033		685	0.19326	0.10245		685	0.17335	0.10974
684.5	0.23853	0.15101		684.5	0.19382	0.10297		684.5	0.17409	0.1104
684	0.23918	0.15169		684	0.19443	0.10348		684	0.1748	0.11103
683.5	0.23975	0.1524		683.5	0.19494	0.104		683.5	0.17545	0.11172
683	0.24041	0.15307		683	0.19552	0.1045		683	0.17611	0.11234
682.5	0.24098	0.15375		682.5	0.19605	0.10504		682.5	0.17681	0.11301
682	0.24171	0.15443		682	0.19668	0.10557		682	0.17749	0.11365
681.5	0.24235	0.15514		681.5	0.19729	0.10611		681.5	0.17818	0.11435
681	0.24304	0.15585		681	0.19792	0.10663		681	0.17892	0.11502
680.5	0.24366	0.15653		680.5	0.19854	0.10715		680.5	0.17965	0.11568
680	0.24435	0.15725		680	0.19921	0.1077		680	0.18033	0.11634
679.5	0.24491	0.15794		679.5	0.19974	0.10825		679.5	0.18105	0.11701
679	0.24561	0.15863		679	0.20037	0.10879		679	0.1817	0.11766
678.5	0.24624	0.15935		678.5	0.20091	0.10935		678.5	0.18239	0.11836
678	0.24691	0.16004		678	0.20161	0.10988		678	0.18305	0.119
677.5	0.24752	0.16071		677.5	0.20219	0.11039		677.5	0.18373	0.11967
677	0.24816	0.16139		677	0.20269	0.11093		677	0.18444	0.12032
676.5	0.24876	0.16207		676.5	0.20317	0.11148		676.5	0.18509	0.12102
676	0.24936	0.16277		676	0.20367	0.112		676	0.18578	0.12168
675.5	0.24998	0.16347		675.5	0.20426	0.1125		675.5	0.18651	0.12233
675	0.25065	0.16419		675	0.20485	0.11307		675	0.1872	0.123
674.5	0.25122	0.16492		674.5	0.2054	0.11361		674.5	0.18786	0.1237
674	0.25189	0.16566		674	0.20605	0.11418		674	0.1886	0.12437
673.5	0.25252	0.16639		673.5	0.20668	0.11474		673.5	0.18927	0.12506
673	0.25317	0.16708		673	0.20724	0.1153		673	0.18998	0.12572
672.5	0.25378	0.16781		672.5	0.20784	0.11587		672.5	0.19068	0.12641
672	0.25445	0.16854		672	0.20836	0.11646		672	0.19143	0.12709
671.5	0.25509	0.16928		671.5	0.20896	0.11704		671.5	0.1921	0.1278
671	0.25576	0.17003		671	0.20959	0.11764		671	0.19283	0.12853
670.5	0.25637	0.1708		670.5	0.21017	0.11823		670.5	0.19349	0.12928
670	0.25705	0.17158		670	0.21085	0.11883		670	0.19423	0.13001
669.5	0.25768	0.1724		669.5	0.21143	0.11948		669.5	0.19496	0.13082
669	0.25835	0.1732		669	0.21206	0.1201		669	0.19569	0.13155
668.5	0.25905	0.17404		668.5	0.21273	0.12077		668.5	0.1964	0.13234
668	0.25975	0.17489		668	0.21328	0.12147		668	0.19717	0.13317
667.5	0.26041	0.17572		667.5	0.21386	0.12212		667.5	0.19792	0.13394
667	0.26111	0.17661		667	0.21444	0.12283		667	0.19868	0.13475
666.5	0.2618	0.1775		666.5	0.21504	0.1235		666.5	0.19937	0.13556
666	0.26247	0.17836		666	0.21561	0.12415		666	0.20012	0.13638
665.5	0.26313	0.17926		665.5	0.21621	0.12484		665.5	0.20088	0.13719
665	0.26383	0.18014		665	0.2168	0.12555		665	0.20165	0.13805
664.5	0.26452	0.18107		664.5	0.21734	0.12631		664.5	0.20239	0.13891
664	0.26522	0.18194		664	0.21791	0.127		664	0.20318	0.13976
663.5	0.26594	0.18284		663.5	0.21853	0.1277		663.5	0.20391	0.14062
663	0.26662	0.18375		663	0.21913	0.12842		663	0.20475	0.14148
662.5	0.26736	0.18466		662.5	0.21986	0.12916		662.5	0.20551	0.14233
662	0.26806	0.18559		662	0.22038	0.12991		662	0.20636	0.14322
661.5	0.26875	0.18655		661.5	0.221	0.13068		661.5	0.20714	0.1441
661	0.26943	0.18748		661	0.22159	0.13143		661	0.20795	0.14502
660.5	0.27019	0.18845		660.5	0.22235	0.13221		660.5	0.20876	0.14589
660	0.27092	0.18944		660	0.22302	0.13301		660	0.20961	0.14682
659.5	0.27167	0.19042		659.5	0.22372	0.13381		659.5	0.21041	0.14774
659	0.27232	0.19137		659	0.2243	0.1346		659	0.21127	0.14867
658.5	0.27311	0.19236		658.5	0.225	0.13542		658.5	0.21206	0.14958
658	0.27379	0.19337		658	0.22557	0.13622		658	0.21287	0.15055
657.5	0.2745	0.19437		657.5	0.22613	0.13705		657.5	0.21372	0.1515
657	0.27521	0.19542		657	0.22671	0.13787		657	0.21456	0.1525
656.5	0.27594	0.19645		656.5	0.22737	0.13871		656.5	0.21536	0.15346
656	0.27664	0.1975		656	0.22808	0.13954		656	0.21623	0.15445
655.5	0.27743	0.19855		655.5	0.22875	0.14038		655.5	0.21706	0.15541
655	0.27814	0.19962		655	0.22938	0.14122		655	0.21791	0.15641
654.5	0.27886	0.20069		654.5	0.23005	0.14211		654.5	0.21874	0.15739
654	0.27958	0.20177		654	0.2306	0.14301		654	0.21962	0.15842
653.5	0.28033	0.20286		653.5	0.23129	0.14389		653.5	0.22047	0.15941
653	0.28107	0.20398		653	0.23199	0.1448		653	0.22139	0.16048
652.5	0.28188	0.2051		652.5	0.23264	0.1457		652.5	0.22231	0.1615
652	0.28264	0.20622		652	0.23343	0.14658		652	0.22321	0.16256
651.5	0.28345	0.20735		651.5	0.23417	0.14753		651.5	0.22415	0.16362
651	0.28418	0.20847		651	0.23482	0.14847		651	0.22506	0.16472
650.5	0.28496	0.2096		650.5	0.23554	0.14942		650.5	0.22601	0.16578
650	0.28568	0.21077		650	0.23621	0.15041		650	0.22693	0.1669
649.5	0.28645	0.21195		649.5	0.2369	0.15141		649.5	0.22786	0.16803
649	0.2872	0.21316		649	0.23758	0.15239		649	0.22874	0.16913
648.5	0.28801	0.21434		648.5	0.23834	0.15336		648.5	0.22971	0.17022
648	0.2888	0.21558		648	0.2391	0.15438		648	0.23059	0.17136
647.5	0.28958	0.21685		647.5	0.23982	0.15543		647.5	0.23158	0.17253
647	0.29033	0.21811		647	0.24046	0.15648		647	0.23251	0.1737
646.5	0.29113	0.21936		646.5	0.24116	0.15752		646.5	0.23351	0.17486
646	0.29191	0.22066		646	0.24183	0.15862		646	0.23444	0.17608
645.5	0.29276	0.22193		645.5	0.24259	0.1597		645.5	0.23542	0.17727
645	0.29355	0.22325		645	0.24339	0.16079		645	0.23632	0.17846
644.5	0.29435	0.22457		644.5	0.24404	0.16188		644.5	0.2373	0.17968
644	0.29517	0.22587		644	0.24475	0.16297		644	0.23826	0.1809
643.5	0.29598	0.22718		643.5	0.24548	0.16407		643.5	0.23925	0.18215
643	0.29678	0.22857		643	0.24623	0.1652		643	0.2402	0.1834
642.5	0.29757	0.22992		642.5	0.24694	0.16632		642.5	0.24128	0.18469
642	0.29837	0.23132		642	0.24768	0.16746		642	0.24226	0.18594
641.5	0.29923	0.23271		641.5	0.24845	0.16861		641.5	0.24323	0.18724
641	0.30006	0.23414		641	0.24927	0.16981		641	0.24423	0.18856
640.5	0.30091	0.23556		640.5	0.24998	0.17101		640.5	0.2453	0.18989
640	0.30175	0.23703		640	0.25071	0.17226		640	0.2463	0.19124
639.5	0.30257	0.23849		639.5	0.25148	0.1735		639.5	0.2474	0.19261
639	0.30343	0.23996		639	0.25227	0.17474		639	0.24839	0.19396
638.5	0.30434	0.24146		638.5	0.25301	0.17599		638.5	0.2495	0.19535
638	0.30518	0.24298		638	0.25379	0.17728		638	0.25053	0.19673
637.5	0.30609	0.24452		637.5	0.25458	0.17856		637.5	0.25166	0.19816
637	0.30695	0.24605		637	0.25537	0.17984		637	0.25269	0.19956
636.5	0.30779	0.2476		636.5	0.2561	0.18119		636.5	0.25374	0.20101
636	0.30869	0.24918		636	0.25688	0.18254		636	0.25477	0.20245
635.5	0.30956	0.25078		635.5	0.25763	0.18388		635.5	0.25588	0.20394
635	0.31043	0.25242		635	0.25844	0.18526		635	0.25695	0.20543
634.5	0.31126	0.25409		634.5	0.25918	0.18668		634.5	0.25811	0.20698
634	0.31222	0.25574		634	0.26006	0.18808		634	0.25917	0.20848
633.5	0.31313	0.25741		633.5	0.26084	0.1895		633.5	0.26023	0.21001
633	0.31402	0.2591		633	0.26164	0.19095		633	0.26135	0.21156
632.5	0.31485	0.26086		632.5	0.26238	0.19241		632.5	0.26248	0.21319
632	0.31579	0.26259		632	0.26319	0.19388		632	0.26361	0.21478
631.5	0.31669	0.26434		631.5	0.26397	0.19537		631.5	0.26473	0.2164
631	0.31763	0.26612		631	0.26486	0.19688		631	0.26585	0.21803
630.5	0.31849	0.26795		630.5	0.26561	0.19843		630.5	0.26701	0.21971
630	0.31944	0.26977		630	0.26652	0.19996		630	0.26813	0.22137
629.5	0.32034	0.27164		629.5	0.26734	0.20155		629.5	0.26932	0.22307
629	0.32127	0.27352		629	0.26815	0.20319		629	0.27054	0.22478
628.5	0.32219	0.27538		628.5	0.26901	0.2048		628.5	0.27174	0.22651
628	0.3231	0.27731		628	0.26985	0.20646		628	0.27294	0.22825
627.5	0.32402	0.27926		627.5	0.27066	0.20813		627.5	0.27409	0.23001
627	0.32502	0.28121		627	0.27152	0.20983		627	0.2753	0.23181
626.5	0.32594	0.28318		626.5	0.27231	0.21156		626.5	0.27645	0.23359
626	0.32691	0.28518		626	0.27314	0.21331		626	0.27764	0.23544
625.5	0.32781	0.28723		625.5	0.27394	0.21511		625.5	0.27888	0.2373
625	0.32875	0.28928		625	0.27478	0.2169		625	0.2801	0.23916
624.5	0.32968	0.29139		624.5	0.27564	0.21871		624.5	0.28132	0.24105
624	0.33069	0.29348		624	0.27652	0.22053		624	0.28257	0.24292
623.5	0.33162	0.29564		623.5	0.27732	0.22241		623.5	0.28381	0.24487
623	0.33264	0.29782		623	0.27819	0.2243		623	0.28502	0.24682
622.5	0.33365	0.30001		622.5	0.2791	0.22622		622.5	0.28623	0.24879
622	0.33467	0.30222		622	0.28004	0.22814		622	0.28754	0.25079
621.5	0.33558	0.30448		621.5	0.2808	0.23011		621.5	0.28877	0.25283
621	0.33661	0.30676		621	0.28167	0.23211		621	0.29006	0.25488
620.5	0.3376	0.30911		620.5	0.28262	0.23412		620.5	0.29133	0.25696
620	0.33884	0.31121		620	0.28343	0.23631		620	0.29269	0.25893
619.5	0.33984	0.31359		619.5	0.28431	0.23838		619.5	0.29401	0.26104
619	0.34091	0.31601		619	0.28526	0.24053		619	0.29528	0.2632
618.5	0.34192	0.31844		618.5	0.28617	0.24267		618.5	0.2966	0.26537
618	0.343	0.32089		618	0.28711	0.24484		618	0.29788	0.26753
617.5	0.34404	0.32339		617.5	0.28797	0.24706		617.5	0.29924	0.26978
617	0.34511	0.32593		617	0.28889	0.2493		617	0.30053	0.27204
616.5	0.34609	0.3285		616.5	0.28973	0.25154		616.5	0.30191	0.27429
616	0.34713	0.33112		616	0.29058	0.25385		616	0.30319	0.27657
615.5	0.34819	0.33377		615.5	0.29152	0.25621		615.5	0.30456	0.27888
615	0.34926	0.33644		615	0.29244	0.25857		615	0.30595	0.28126
614.5	0.35028	0.33916		614.5	0.29332	0.26098		614.5	0.30731	0.28366
614	0.35139	0.34192		614	0.29427	0.26337		614	0.30871	0.28606
613.5	0.35243	0.34471		613.5	0.29521	0.26585		613.5	0.31013	0.2885
613	0.35354	0.34756		613	0.29624	0.26836		613	0.31154	0.29099
612.5	0.35457	0.35045		612.5	0.2972	0.27093		612.5	0.313	0.29351
612	0.35567	0.35335		612	0.29821	0.27352		612	0.31436	0.29605
611.5	0.35676	0.3563		611.5	0.29912	0.27614		611.5	0.31583	0.2986
611	0.35786	0.35931		611	0.30009	0.27883		611	0.31729	0.30122
610.5	0.35895	0.36234		610.5	0.3011	0.28154		610.5	0.31877	0.30385
610	0.36008	0.36545		610	0.30207	0.28431		610	0.3202	0.30652
609.5	0.3612	0.36857		609.5	0.30314	0.28713		609.5	0.32168	0.30922
609	0.36235	0.37177		609	0.30411	0.28997		609	0.32316	0.31196
608.5	0.36351	0.37498		608.5	0.3052	0.29286		608.5	0.3247	0.31471
608	0.36464	0.37823		608	0.30615	0.29579		608	0.3262	0.3175
607.5	0.36573	0.38155		607.5	0.30713	0.29876		607.5	0.32777	0.32034
607	0.36687	0.38492		607	0.30809	0.30174		607	0.32929	0.32322
606.5	0.36797	0.38832		606.5	0.30915	0.30479		606.5	0.33084	0.32608
606	0.36908	0.39178		606	0.31012	0.30787		606	0.33238	0.32902
605.5	0.37026	0.39526		605.5	0.31114	0.31099		605.5	0.33395	0.33197
605	0.37137	0.3988		605	0.31205	0.31417		605	0.33549	0.33498
604.5	0.37254	0.40241		604.5	0.31316	0.31741		604.5	0.33707	0.33804
604	0.37367	0.40607		604	0.31418	0.3207		604	0.33862	0.34114
603.5	0.37488	0.40974		603.5	0.31523	0.324		603.5	0.34022	0.34423
603	0.37603	0.4135		603	0.31616	0.32733		603	0.34181	0.34737
602.5	0.3772	0.41729		602.5	0.31724	0.33075		602.5	0.34345	0.3505
602	0.37833	0.42118		602	0.31821	0.33423		602	0.34511	0.35374
601.5	0.37955	0.42509		601.5	0.3194	0.33775		601.5	0.34669	0.35697
601	0.38077	0.42906		601	0.32049	0.34133		601	0.34832	0.36026
600.5	0.38207	0.43307		600.5	0.32171	0.34495		600.5	0.34993	0.36359
600	0.38325	0.43717		600	0.32276	0.34861		600	0.35154	0.36701
599.5	0.38445	0.44129		599.5	0.32383	0.35233		599.5	0.35317	0.37042
599	0.38565	0.44548		599	0.32489	0.3561		599	0.35481	0.37385
598.5	0.38687	0.44972		598.5	0.32603	0.3599		598.5	0.3565	0.37731
598	0.38804	0.45405		598	0.32708	0.36382		598	0.35817	0.38088
597.5	0.38931	0.45843		597.5	0.32817	0.36777		597.5	0.35989	0.38446
597	0.39052	0.46287		597	0.3292	0.37181		597	0.36157	0.38807
596.5	0.39184	0.46735		596.5	0.33026	0.37587		596.5	0.36328	0.39171
596	0.39306	0.47192		596	0.33131	0.38		596	0.36499	0.39543
595.5	0.39437	0.47657		595.5	0.3325	0.38417		595.5	0.36671	0.39916
595	0.39559	0.48126		595	0.33354	0.38839		595	0.36841	0.40295
594.5	0.39691	0.48605		594.5	0.33467	0.39267		594.5	0.37012	0.40679
594	0.39816	0.49091		594	0.33583	0.39705		594	0.37193	0.41067
593.5	0.39943	0.49586		593.5	0.33691	0.40147		593.5	0.3737	0.4146
593	0.40064	0.50086		593	0.33799	0.40598		593	0.37555	0.41859
592.5	0.40195	0.50593		592.5	0.33912	0.41053		592.5	0.37727	0.4226
592	0.40322	0.51108		592	0.34024	0.41515		592	0.37909	0.42667
591.5	0.40457	0.5163		591.5	0.34145	0.41982		591.5	0.38084	0.43076
591	0.40586	0.5216		591	0.3426	0.42461		591	0.38269	0.43495
590.5	0.40721	0.52699		590.5	0.34373	0.42944		590.5	0.38447	0.43923
590	0.40852	0.53248		590	0.34491	0.43442		590	0.38634	0.44355
589.5	0.40982	0.53803		589.5	0.34601	0.43938		589.5	0.38814	0.44789
589	0.41112	0.54366		589	0.34713	0.44446		589	0.39004	0.45229
588.5	0.4125	0.54936		588.5	0.34832	0.44959		588.5	0.39194	0.45674
588	0.41386	0.55516		588	0.34954	0.45481		588	0.39388	0.46123
587.5	0.41521	0.5611		587.5	0.35078	0.46014		587.5	0.39572	0.46583
587	0.41655	0.56711		587	0.35201	0.46556		587	0.39762	0.47045
586.5	0.41796	0.57323		586.5	0.35323	0.47104		586.5	0.39951	0.47518
586	0.41931	0.57943		586	0.35447	0.47662		586	0.40143	0.47992
585.5	0.42071	0.58576		585.5	0.35566	0.48227		585.5	0.40337	0.48473
585	0.42206	0.59216		585	0.35684	0.48802		585	0.40533	0.48958
584.5	0.4234	0.59869		584.5	0.35801	0.49385		584.5	0.40732	0.49454
584	0.42479	0.60529		584	0.35925	0.49978		584	0.40935	0.49954
583.5	0.42625	0.61202		583.5	0.3605	0.50578		583.5	0.41133	0.50461
583	0.42764	0.61886		583	0.36175	0.51186		583	0.41339	0.50974
582.5	0.42911	0.62583		582.5	0.36299	0.51806		582.5	0.41535	0.51493
582	0.43059	0.63287		582	0.3643	0.52436		582	0.41741	0.52015
581.5	0.43201	0.64003		581.5	0.36552	0.53077		581.5	0.41944	0.52548
581	0.43342	0.6473		581	0.36678	0.53729		581	0.42154	0.53089
580.5	0.43487	0.65472		580.5	0.36808	0.5439		580.5	0.42354	0.53635
580	0.43635	0.66225		580	0.3694	0.55063		580	0.42561	0.54181
579.5	0.43779	0.6699		579.5	0.37059	0.55745		579.5	0.42769	0.54743
579	0.43928	0.67769		579	0.37191	0.56436		579	0.4298	0.55309
578.5	0.44073	0.6856		578.5	0.37313	0.57142		578.5	0.43192	0.55884
578	0.44216	0.69364		578	0.37438	0.57855		578	0.43403	0.56467
577.5	0.44368	0.7018		577.5	0.37572	0.58584		577.5	0.43615	0.57058
577	0.4452	0.71006		577	0.3771	0.59321		577	0.43828	0.57653
576.5	0.44664	0.71847		576.5	0.37835	0.60073		576.5	0.44046	0.58257
576	0.44818	0.72703		576	0.37974	0.60833		576	0.4426	0.58866
575.5	0.44967	0.73574		575.5	0.38103	0.61611		575.5	0.44479	0.59488
575	0.45119	0.7446		575	0.38237	0.62398		575	0.44699	0.60112
574.5	0.4527	0.7536		574.5	0.38366	0.63195		574.5	0.44923	0.60744
574	0.45426	0.76273		574	0.38497	0.64001		574	0.4514	0.61384
573.5	0.45582	0.77205		573.5	0.38641	0.64827		573.5	0.45361	0.62037
573	0.45739	0.78149		573	0.38786	0.65659		573	0.45584	0.62693
572.5	0.45889	0.79109		572.5	0.38915	0.66504		572.5	0.4581	0.63357
572	0.46047	0.80084		572	0.3905	0.67362		572	0.46034	0.64027
571.5	0.46202	0.81071		571.5	0.39185	0.68231		571.5	0.46265	0.64705
571	0.46364	0.82079		571	0.39329	0.69116		571	0.46494	0.65392
570.5	0.4652	0.83101		570.5	0.39463	0.7002		570.5	0.46724	0.66088
570	0.46682	0.84139		570	0.39604	0.70931		570	0.46954	0.66792
569.5	0.46834	0.85197		569.5	0.39734	0.71862		569.5	0.47188	0.67508
569	0.46999	0.8627		569	0.39885	0.72802		569	0.47421	0.68227
568.5	0.47156	0.8736		568.5	0.40022	0.73757		568.5	0.47656	0.68953
568	0.4732	0.88466		568	0.40163	0.74725		568	0.47889	0.69689
567.5	0.47481	0.89587		567.5	0.40307	0.75707		567.5	0.48131	0.70436
567	0.47645	0.90724		567	0.40451	0.76707		567	0.48364	0.71187
566.5	0.47805	0.91879		566.5	0.40592	0.77722		566.5	0.48612	0.71949
566	0.47971	0.93056		566	0.40738	0.78751		566	0.4885	0.72717
565.5	0.48132	0.94251		565.5	0.40881	0.79793		565.5	0.49088	0.73492
565	0.48305	0.95463		565	0.41024	0.8085		565	0.49328	0.74278
564.5	0.4847	0.96691		564.5	0.41169	0.81919		564.5	0.49571	0.7507
564	0.4864	0.97937		564	0.41314	0.83003		564	0.49814	0.75872
563.5	0.48807	0.99203		563.5	0.41467	0.841		563.5	0.50059	0.76677
563	0.48977	1.00487		563	0.41618	0.85219		563	0.50304	0.77491
562.5	0.49146	1.01788		562.5	0.41768	0.86352		562.5	0.50552	0.78313
562	0.49324	1.03102		562	0.41924	0.87501		562	0.50794	0.79143
561.5	0.49495	1.0443		561.5	0.42075	0.88661		561.5	0.51045	0.79976
561	0.49668	1.05776		561	0.42226	0.89836		561	0.51284	0.80816
560.5	0.49844	1.07138		560.5	0.42382	0.91027		560.5	0.51531	0.81667
560	0.50016	1.08517		560	0.4253	0.92232		560	0.51782	0.82527
559.5	0.50188	1.09913		559.5	0.42685	0.93446		559.5	0.52033	0.83387
559	0.50364	1.11327		559	0.42835	0.94677		559	0.52277	0.84257
558.5	0.50541	1.12758		558.5	0.42997	0.95925		558.5	0.52528	0.85129
558	0.50718	1.14206		558	0.43158	0.97187		558	0.5278	0.86011
557.5	0.50893	1.15669		557.5	0.43312	0.98463		557.5	0.53032	0.86899
557	0.51072	1.17149		557	0.4347	0.99757		557	0.53279	0.87795
556.5	0.51254	1.18646		556.5	0.43633	1.01065		556.5	0.53532	0.88694
556	0.51436	1.20157		556	0.43793	1.02388		556	0.53782	0.896
555.5	0.5162	1.21681		555.5	0.43962	1.03724		555.5	0.54033	0.90508
555	0.51791	1.23217		555	0.44107	1.05075		555	0.54288	0.91425
554.5	0.51975	1.24768		554.5	0.44272	1.06436		554.5	0.5454	0.92347
554	0.52155	1.26333		554	0.44432	1.07812		554	0.54794	0.93274
553.5	0.52339	1.27902		553.5	0.44598	1.09198		553.5	0.55051	0.94201
553	0.52518	1.29489		553	0.44752	1.10599		553	0.55303	0.95141
552.5	0.52707	1.31088		552.5	0.44923	1.12011		552.5	0.55556	0.96078
552	0.52888	1.32701		552	0.45084	1.13437		552	0.55813	0.97024
551.5	0.53075	1.3432		551.5	0.45252	1.14872		551.5	0.56064	0.97963
551	0.53259	1.35951		551	0.45413	1.16319		551	0.5632	0.9891
550.5	0.53447	1.37588		550.5	0.45581	1.17776		550.5	0.5657	0.99851
550	0.53629	1.39234		550	0.45743	1.19245		550	0.56826	1.008
549.5	0.53822	1.40884		549.5	0.45919	1.20723		549.5	0.57079	1.01753
549	0.54003	1.42536		549	0.46086	1.2221		549	0.57337	1.02706
548.5	0.54189	1.44192		548.5	0.46258	1.23706		548.5	0.57596	1.03661
548	0.54371	1.45851		548	0.46425	1.25207		548	0.57855	1.04616
547.5	0.5456	1.47515		547.5	0.46597	1.26717		547.5	0.58113	1.05571
547	0.5475	1.49187		547	0.46765	1.28234		547	0.58367	1.06531
546.5	0.54942	1.50856		546.5	0.4694	1.29754		546.5	0.58618	1.07487
546	0.55129	1.52521		546	0.47106	1.31286		546	0.58878	1.08445
545.5	0.5532	1.5418		545.5	0.47279	1.32822		545.5	0.59133	1.09398
545	0.55508	1.55834		545	0.47451	1.34364		545	0.59391	1.10353
544.5	0.55701	1.57477		544.5	0.47626	1.35905		544.5	0.59645	1.11303
544	0.55893	1.59111		544	0.47798	1.37444		544	0.59896	1.12254
543.5	0.5609	1.60732		543.5	0.47972	1.38984		543.5	0.60147	1.13199
543	0.56284	1.62342		543	0.48154	1.4052		543	0.60404	1.1414
542.5	0.56485	1.63942		542.5	0.48336	1.42057		542.5	0.60655	1.15083
542	0.5668	1.65523		542	0.4851	1.43591		542	0.60908	1.1602
541.5	0.56885	1.67091		541.5	0.48697	1.4512		541.5	0.61162	1.16951
541	0.5708	1.68641		541	0.48877	1.46645		541	0.61418	1.17875
540.5	0.57283	1.70165		540.5	0.49059	1.48164		540.5	0.61667	1.18794
540	0.57476	1.71662		540	0.49235	1.4967		540	0.61921	1.19706
539.5	0.57675	1.73127		539.5	0.49409	1.51163		539.5	0.62169	1.20612
539	0.57881	1.74563		539	0.49604	1.52643		539	0.62421	1.21512
538.5	0.58081	1.75963		538.5	0.49789	1.5411		538.5	0.62674	1.22403
538	0.58279	1.77328		538	0.49971	1.55563		538	0.62927	1.23286
537.5	0.58487	1.78663		537.5	0.50161	1.57		537.5	0.63172	1.24163
537	0.58686	1.79951		537	0.50345	1.58418		537	0.63427	1.25022
536.5	0.58889	1.81194		536.5	0.50532	1.59811		536.5	0.63672	1.25878
536	0.59091	1.82395		536	0.50722	1.61176		536	0.63917	1.26715
535.5	0.59295	1.83551		535.5	0.50907	1.62517		535.5	0.64164	1.27542
535	0.595	1.84649		535	0.51097	1.63825		535	0.64407	1.28351
534.5	0.59707	1.85702		534.5	0.51288	1.65112		534.5	0.6465	1.29151
534	0.59916	1.86697		534	0.51486	1.6636		534	0.64894	1.29933
533.5	0.60122	1.87631		533.5	0.51673	1.67572		533.5	0.65139	1.30699
533	0.60331	1.88502		533	0.51873	1.68749		533	0.65378	1.3145
532.5	0.60541	1.89312		532.5	0.52059	1.69886		532.5	0.65619	1.32188
532	0.60754	1.90063		532	0.52258	1.7099		532	0.65859	1.3291
531.5	0.60963	1.90745		531.5	0.52448	1.72048		531.5	0.66095	1.33616
531	0.61177	1.91349		531	0.52646	1.73058		531	0.6633	1.343
530.5	0.61386	1.91888		530.5	0.52844	1.74027		530.5	0.66569	1.34969
530	0.61595	1.9236		530	0.53048	1.74945		530	0.66803	1.35614
529.5	0.61804	1.9276		529.5	0.53248	1.75814		529.5	0.67036	1.3624
529	0.62016	1.93082		529	0.53446	1.76626		529	0.6727	1.36845
528.5	0.62227	1.93332		528.5	0.53646	1.77388		528.5	0.67504	1.3743
528	0.62442	1.93506		528	0.5385	1.78094		528	0.67735	1.37989
527.5	0.62653	1.93605		527.5	0.54053	1.78743		527.5	0.67964	1.3853
527	0.62863	1.9362		527	0.54254	1.7933		527	0.68188	1.39046
526.5	0.63073	1.93557		526.5	0.54452	1.79864		526.5	0.68411	1.39535
526	0.63294	1.93423		526	0.54663	1.80332		526	0.68638	1.39997
525.5	0.63503	1.93214		525.5	0.5486	1.80741		525.5	0.68862	1.40438
525	0.6372	1.9293		525	0.55062	1.81085		525	0.69086	1.40851
524.5	0.63928	1.9257		524.5	0.5526	1.81365		524.5	0.69305	1.41244
524	0.64149	1.92142		524	0.55476	1.81577		524	0.69518	1.41605
523.5	0.64364	1.91642		523.5	0.55682	1.81729		523.5	0.69737	1.41944
523	0.64579	1.91071		523	0.55883	1.81813		523	0.69947	1.42252
522.5	0.64795	1.90431		522.5	0.56085	1.81836		522.5	0.70158	1.42531
522	0.65018	1.89725		522	0.56298	1.81788		522	0.70363	1.42784
521.5	0.65232	1.88955		521.5	0.56503	1.81683		521.5	0.70571	1.43008
521	0.65452	1.88122		521	0.56714	1.81511		521	0.70773	1.43208
520.5	0.65664	1.87234		520.5	0.56914	1.81278		520.5	0.70981	1.43381
520	0.65887	1.86292		520	0.5713	1.80981		520	0.71188	1.43526
519.5	0.66102	1.85289		519.5	0.57336	1.80627		519.5	0.71391	1.43639
519	0.66325	1.84235		519	0.57551	1.80207		519	0.71592	1.43723
518.5	0.66541	1.83131		518.5	0.57763	1.79724		518.5	0.71788	1.43777
518	0.66761	1.81979		518	0.57976	1.79184		518	0.71982	1.43806
517.5	0.66978	1.80784		517.5	0.5819	1.78593		517.5	0.72174	1.43807
517	0.67198	1.7955		517	0.58401	1.7795		517	0.72366	1.43781
516.5	0.67414	1.78275		516.5	0.58622	1.77254		516.5	0.72558	1.43724
516	0.67635	1.76967		516	0.58833	1.76501		516	0.7274	1.43638
515.5	0.67855	1.75627		515.5	0.5905	1.75699		515.5	0.7293	1.43528
515	0.6807	1.74258		515	0.59265	1.74851		515	0.73113	1.43393
514.5	0.68285	1.72865		514.5	0.5948	1.73957		514.5	0.73293	1.43227
514	0.68508	1.71449		514	0.59694	1.73024		514	0.73469	1.43042
513.5	0.68727	1.70017		513.5	0.59903	1.72052		513.5	0.73649	1.42829
513	0.6895	1.68567		513	0.60125	1.71046		513	0.73826	1.42594
512.5	0.69166	1.67106		512.5	0.60336	1.70002		512.5	0.74	1.42335
512	0.69382	1.65627		512	0.60554	1.6893		512	0.74172	1.42052
511.5	0.69598	1.64139		511.5	0.60769	1.67831		511.5	0.74344	1.41743
511	0.69822	1.62643		511	0.60985	1.66701		511	0.74511	1.41412
510.5	0.70038	1.61151		510.5	0.61199	1.65546		510.5	0.7468	1.4106
510	0.70277	1.59725		510	0.61486	1.64485		510	0.74866	1.40712
509.5	0.70493	1.58212		509.5	0.61705	1.63273		509.5	0.75034	1.40318
509	0.70719	1.56698		509	0.61929	1.62045		509	0.75199	1.39903
508.5	0.7094	1.55193		508.5	0.62157	1.60805		508.5	0.75362	1.3947
508	0.7116	1.53689		508	0.62377	1.59557		508	0.75519	1.39021
507.5	0.71375	1.52191		507.5	0.62594	1.58293		507.5	0.75682	1.38554
507	0.71595	1.50709		507	0.62816	1.57017		507	0.75839	1.38073
506.5	0.71811	1.49233		506.5	0.63037	1.55738		506.5	0.75992	1.37576
506	0.72027	1.47773		506	0.63257	1.54453		506	0.76147	1.37066
505.5	0.72238	1.46325		505.5	0.63467	1.53168		505.5	0.76301	1.36539
505	0.72453	1.44892		505	0.63681	1.51877		505	0.76458	1.36002
504.5	0.72667	1.43477		504.5	0.63908	1.50591		504.5	0.76607	1.35452
504	0.72878	1.42079		504	0.64127	1.49309		504	0.76755	1.34893
503.5	0.73092	1.40698		503.5	0.64342	1.48036		503.5	0.76901	1.34323
503	0.73303	1.39336		503	0.64556	1.46768		503	0.77039	1.33746
502.5	0.73514	1.37992		502.5	0.64773	1.45504		502.5	0.77178	1.33162
502	0.73729	1.36673		502	0.64991	1.44241		502	0.77321	1.32567
501.5	0.7393	1.3537		501.5	0.65202	1.42995		501.5	0.77457	1.31968
501	0.74139	1.34096		501	0.65417	1.41758		501	0.77596	1.31362
500.5	0.74345	1.32841		500.5	0.65628	1.40533		500.5	0.77731	1.3075
500	0.74554	1.31606		500	0.65836	1.39323		500	0.77868	1.30136
499.5	0.74755	1.30393		499.5	0.66047	1.38126		499.5	0.77996	1.2952
499	0.74966	1.29206		499	0.66261	1.36943		499	0.78133	1.28901
498.5	0.75171	1.28046		498.5	0.66477	1.35779		498.5	0.78263	1.28282
498	0.75375	1.26908		498	0.66693	1.3463		498	0.78391	1.27662
497.5	0.75577	1.25796		497.5	0.669	1.33497		497.5	0.78515	1.27042
497	0.75776	1.24712		497	0.67104	1.32383		497	0.78636	1.2642
496.5	0.75978	1.2365		496.5	0.67316	1.31288		496.5	0.78752	1.25803
496	0.76172	1.22619		496	0.67526	1.30213		496	0.78878	1.25186
495.5	0.76372	1.21607		495.5	0.67742	1.29155		495.5	0.78998	1.24568
495	0.76567	1.20619		495	0.67939	1.28116		495	0.79112	1.23953
494.5	0.7677	1.19655		494.5	0.68156	1.27095		494.5	0.79227	1.23342
494	0.76966	1.18721		494	0.68364	1.26101		494	0.79336	1.22735
493.5	0.7716	1.17809		493.5	0.68576	1.25123		493.5	0.79448	1.22129
493	0.77351	1.16925		493	0.68778	1.24164		493	0.79562	1.21529
492.5	0.77539	1.1606		492.5	0.68983	1.23227		492.5	0.79672	1.20935
492	0.77729	1.15224		492	0.69181	1.22311		492	0.79788	1.20348
491.5	0.77923	1.14412		491.5	0.69396	1.21417		491.5	0.79897	1.19764
491	0.78107	1.13618		491	0.69598	1.20545		491	0.80006	1.19183
490.5	0.783	1.12849		490.5	0.69804	1.19687		490.5	0.80113	1.18609
490	0.78486	1.12099		490	0.70004	1.18851		490	0.80216	1.18042
489.5	0.78675	1.11375		489.5	0.70209	1.18036		489.5	0.80324	1.17482
489	0.78858	1.10669		489	0.70403	1.1724		489	0.80428	1.16931
488.5	0.79045	1.09983		488.5	0.70605	1.16466		488.5	0.80532	1.16386
488	0.7923	1.09318		488	0.70803	1.15714		488	0.80633	1.15846
487.5	0.79417	1.08671		487.5	0.71013	1.14978		487.5	0.80731	1.15317
487	0.796	1.08044		487	0.71217	1.14263		487	0.80833	1.14794
486.5	0.79788	1.07439		486.5	0.71428	1.13569		486.5	0.80933	1.14278
486	0.79965	1.06855		486	0.71623	1.12892		486	0.81029	1.13771
485.5	0.8015	1.06294		485.5	0.71825	1.12234		485.5	0.81132	1.13273
485	0.80323	1.05748		485	0.72016	1.11596		485	0.81233	1.12782
484.5	0.80508	1.0522		484.5	0.72224	1.10972		484.5	0.81336	1.12297
484	0.80686	1.0471		484	0.72428	1.10366		484	0.81434	1.11824
483.5	0.80866	1.04218		483.5	0.72623	1.09778		483.5	0.81532	1.11356
483	0.81034	1.03741		483	0.72815	1.09211		483	0.81627	1.10901
482.5	0.8121	1.03282		482.5	0.73015	1.08659		482.5	0.8172	1.1045
482	0.8138	1.02837		482	0.73206	1.08124		482	0.81815	1.10007
481.5	0.81557	1.02411		481.5	0.73407	1.07607		481.5	0.81903	1.09577
481	0.81729	1.01997		481	0.73602	1.07103		481	0.81997	1.09154
480.5	0.81901	1.01602		480.5	0.73798	1.06615		480.5	0.82089	1.08743
480	0.82067	1.01219		480	0.73984	1.06142		480	0.8218	1.08337
479.5	0.82233	1.00853		479.5	0.74174	1.05685		479.5	0.82271	1.07944
479	0.824	1.00499		479	0.74368	1.05244		479	0.82366	1.07556
478.5	0.82564	1.00159		478.5	0.74558	1.04813		478.5	0.82459	1.0718
478	0.82724	0.99828		478	0.74747	1.04393		478	0.82558	1.06807
477.5	0.82892	0.99513		477.5	0.74937	1.03987		477.5	0.82652	1.06447
477	0.83052	0.99206		477	0.75126	1.03597		477	0.82738	1.06092
476.5	0.83214	0.98915		476.5	0.75312	1.03218		476.5	0.82833	1.05745
476	0.83373	0.9863		476	0.75501	1.02848		476	0.8292	1.05406
475.5	0.83538	0.98359		475.5	0.75683	1.02493		475.5	0.8301	1.0508
475	0.83701	0.98097		475	0.75876	1.02149		475	0.83097	1.04759
474.5	0.83858	0.97847		474.5	0.76056	1.01815		474.5	0.83186	1.04447
474	0.84016	0.97605		474	0.76243	1.01496		474	0.83275	1.0414
473.5	0.84173	0.97374		473.5	0.76429	1.01181		473.5	0.83364	1.03844
473	0.84326	0.97152		473	0.76627	1.00878		473	0.8345	1.03549
472.5	0.84478	0.96937		472.5	0.76812	1.00585		472.5	0.83538	1.03261
472	0.84631	0.96731		472	0.77002	1.00304		472	0.83629	1.02984
471.5	0.84783	0.96537		471.5	0.77186	1.00032		471.5	0.83722	1.02714
471	0.84935	0.96344		471	0.77368	0.9977		471	0.83811	1.02447
470.5	0.85081	0.96163		470.5	0.77542	0.99515		470.5	0.83898	1.02187
470	0.85236	0.95989		470	0.77728	0.99271		470	0.8399	1.01935
469.5	0.85378	0.95824		469.5	0.779	0.99034		469.5	0.84081	1.01692
469	0.85525	0.95663		469	0.78081	0.98802		469	0.84169	1.01454
468.5	0.85665	0.95514		468.5	0.78252	0.98583		468.5	0.84254	1.01228
468	0.85811	0.95371		468	0.78434	0.98369		468	0.84338	1.01005
467.5	0.85955	0.95235		467.5	0.78611	0.98166		467.5	0.84427	1.00793
467	0.86102	0.95102		467	0.78792	0.97967		467	0.84515	1.00582
466.5	0.86238	0.94974		466.5	0.7896	0.97775		466.5	0.84606	1.00376
466	0.86379	0.94853		466	0.79133	0.97591		466	0.84692	1.00178
465.5	0.8651	0.94737		465.5	0.79297	0.97416		465.5	0.84784	0.99982
465	0.86647	0.94629		465	0.79474	0.97248		465	0.84874	0.99796
464.5	0.86777	0.94524		464.5	0.79641	0.97084		464.5	0.84961	0.99613
464	0.86919	0.94424		464	0.79822	0.96926		464	0.85045	0.99439
463.5	0.87051	0.9433		463.5	0.7999	0.96776		463.5	0.85131	0.99266
463	0.87182	0.9424		463	0.80167	0.96628		463	0.85217	0.99103
462.5	0.87312	0.94154		462.5	0.8033	0.96487		462.5	0.85301	0.9894
462	0.87447	0.94073		462	0.80504	0.96351		462	0.85383	0.98785
461.5	0.87574	0.93996		461.5	0.8067	0.96222		461.5	0.85471	0.98633
461	0.87707	0.93924		461	0.80843	0.96094		461	0.85562	0.98486
460.5	0.87831	0.93856		460.5	0.81001	0.95977		460.5	0.85649	0.98344
460	0.87964	0.93794		460	0.81178	0.95864		460	0.85737	0.98206
459.5	0.88085	0.93734		459.5	0.81337	0.95759		459.5	0.85822	0.9807
459	0.88211	0.93679		459	0.81505	0.95656		459	0.85911	0.97942
458.5	0.88331	0.93625		458.5	0.81667	0.9556		458.5	0.85999	0.9782
458	0.88447	0.9358		458	0.81827	0.95465		458	0.86085	0.97701
457.5	0.88566	0.93531		457.5	0.8198	0.95374		457.5	0.86171	0.97583
457	0.88693	0.93489		457	0.82136	0.95288		457	0.86254	0.97476
456.5	0.88809	0.93453		456.5	0.8229	0.95208		456.5	0.86346	0.9737
456	0.88929	0.93417		456	0.82446	0.95129		456	0.86427	0.97267
455.5	0.89041	0.93388		455.5	0.826	0.95057		455.5	0.86511	0.97169
455	0.89153	0.93361		455	0.82759	0.94985		455	0.86599	0.97076
454.5	0.89268	0.93332		454.5	0.82914	0.94916		454.5	0.86688	0.96986
454	0.89378	0.9331		454	0.83074	0.94856		454	0.86773	0.96899
453.5	0.89498	0.93287		453.5	0.83235	0.94797		453.5	0.86857	0.96812
453	0.89614	0.93268		453	0.83393	0.9474		453	0.86943	0.96729
452.5	0.8973	0.9325		452.5	0.83554	0.94683		452.5	0.87029	0.96646
452	0.89844	0.93237		452	0.83702	0.94633		452	0.87117	0.96574
451.5	0.89951	0.93224		451.5	0.83854	0.94587		451.5	0.87207	0.965
451	0.90058	0.93215		451	0.8401	0.94543		451	0.87292	0.96432
450.5	0.90168	0.93207		450.5	0.8417	0.94499		450.5	0.87377	0.96365
450	0.90342	0.932		450	0.84408	0.94476		450	0.87535	0.96296
449.5	0.90455	0.93202		449.5	0.84568	0.94439		449.5	0.87631	0.96239
449	0.90567	0.93203		449	0.84725	0.94402		449	0.87717	0.96181
448.5	0.90682	0.93209		448.5	0.84889	0.94377		448.5	0.87815	0.9613
448	0.9079	0.93214		448	0.85051	0.94344		448	0.87914	0.96072
447.5	0.90902	0.93223		447.5	0.8521	0.94319		447.5	0.88007	0.96025
447	0.91003	0.93235		447	0.85359	0.94298		447	0.881	0.95979
446.5	0.91116	0.9325		446.5	0.85519	0.94284		446.5	0.88201	0.95937
446	0.91225	0.93267		446	0.85682	0.9427		446	0.88297	0.95896
445.5	0.91332	0.93288		445.5	0.85846	0.94254		445.5	0.88396	0.95859
445	0.91439	0.93308		445	0.86005	0.94243		445	0.88499	0.95822
444.5	0.9155	0.93329		444.5	0.86165	0.94235		444.5	0.88595	0.9579
444	0.91656	0.93353		444	0.86327	0.94228		444	0.88694	0.95756
443.5	0.91766	0.93378		443.5	0.8648	0.94223		443.5	0.88791	0.9573
443	0.9187	0.93403		443	0.86638	0.94222		443	0.88897	0.95703
442.5	0.9198	0.93432		442.5	0.86805	0.94219		442.5	0.89003	0.9568
442	0.92085	0.93465		442	0.86966	0.94231		442	0.89104	0.9566
441.5	0.92189	0.935		441.5	0.87121	0.94236		441.5	0.89212	0.95644
441	0.92296	0.93536		441	0.8728	0.94246		441	0.89321	0.95623
440.5	0.92396	0.93574		440.5	0.87431	0.94254		440.5	0.89428	0.95612
440	0.92499	0.93612		440	0.87584	0.94269		440	0.8953	0.95602
439.5	0.926	0.93653		439.5	0.87736	0.94282		439.5	0.89643	0.95595
439	0.92699	0.93693		439	0.87887	0.94301		439	0.89743	0.95589
438.5	0.92807	0.93733		438.5	0.88039	0.94324		438.5	0.89843	0.95588
438	0.92912	0.93775		438	0.88196	0.94347		438	0.89952	0.95585
437.5	0.93014	0.93823		437.5	0.88342	0.94367		437.5	0.9006	0.95586
437	0.93114	0.93873		437	0.88492	0.94393		437	0.90168	0.95588
436.5	0.93219	0.93924		436.5	0.88653	0.94419		436.5	0.90279	0.95593
436	0.93321	0.93972		436	0.88809	0.94446		436	0.90393	0.95594
435.5	0.93425	0.94022		435.5	0.88964	0.9448		435.5	0.90506	0.95601
435	0.93529	0.9407		435	0.89126	0.94509		435	0.90613	0.95612
434.5	0.93626	0.94126		434.5	0.89279	0.94545		434.5	0.90725	0.95626
434	0.9373	0.94183		434	0.89435	0.94581		434	0.90841	0.95636
433.5	0.93826	0.94236		433.5	0.89579	0.94616		433.5	0.90949	0.95649
433	0.93928	0.94295		433	0.8974	0.94654		433	0.91063	0.95666
432.5	0.94021	0.94351		432.5	0.89883	0.94693		432.5	0.91175	0.95679
432	0.94119	0.94409		432	0.90034	0.94738		432	0.91288	0.95702
431.5	0.94214	0.94467		431.5	0.90189	0.9478		431.5	0.91403	0.95722
431	0.94314	0.94525		431	0.90341	0.94823		431	0.91513	0.95743
430.5	0.94404	0.94582		430.5	0.9048	0.94861		430.5	0.91615	0.95764
430	0.94497	0.9464		430	0.90623	0.94903		430	0.91725	0.95789
429.5	0.94586	0.94696		429.5	0.90766	0.9495		429.5	0.91834	0.95813
429	0.94679	0.94754		429	0.90911	0.94991		429	0.91946	0.95838
428.5	0.94764	0.94819		428.5	0.91047	0.95037		428.5	0.92054	0.95866
428	0.94859	0.94883		428	0.91186	0.95085		428	0.9217	0.95899
427.5	0.94941	0.94948		427.5	0.91332	0.95137		427.5	0.92287	0.95927
427	0.95039	0.95015		427	0.91481	0.9519		427	0.92402	0.9596
426.5	0.95125	0.95082		426.5	0.91623	0.95245		426.5	0.92509	0.95996
426	0.95222	0.95149		426	0.91769	0.95292		426	0.92622	0.96029
425.5	0.95314	0.95216		425.5	0.91916	0.95349		425.5	0.92737	0.96061
425	0.95404	0.95287		425	0.9206	0.95409		425	0.92859	0.96104
424.5	0.95494	0.95358		424.5	0.92212	0.9547		424.5	0.92983	0.96142
424	0.95591	0.9543		424	0.92357	0.95528		424	0.931	0.96182
423.5	0.95685	0.95505		423.5	0.92504	0.95593		423.5	0.93215	0.96225
423	0.95775	0.95579		423	0.92651	0.95654		423	0.93344	0.96272
422.5	0.95861	0.95659		422.5	0.92801	0.95718		422.5	0.93478	0.96318
422	0.95951	0.95738		422	0.92959	0.95792		422	0.93603	0.96372
421.5	0.96044	0.95817		421.5	0.93114	0.95863		421.5	0.93728	0.96421
421	0.96141	0.95896		421	0.93277	0.9593		421	0.93862	0.96475
420.5	0.96232	0.95975		420.5	0.93431	0.96001		420.5	0.93991	0.96528
420	0.96335	0.96059		420	0.93596	0.96074		420	0.94124	0.96586
419.5	0.96426	0.96146		419.5	0.93751	0.96143		419.5	0.94256	0.96646
419	0.96525	0.96234		419	0.93904	0.96223		419	0.94399	0.96708
418.5	0.96625	0.96323		418.5	0.94072	0.963		418.5	0.94538	0.96772
418	0.9672	0.96414		418	0.94228	0.96383		418	0.94672	0.96841
417.5	0.96821	0.96507		417.5	0.94399	0.96464		417.5	0.94824	0.96907
417	0.96917	0.96602		417	0.94562	0.96551		417	0.94971	0.96979
416.5	0.97017	0.96695		416.5	0.94732	0.96638		416.5	0.9511	0.9705
416	0.97109	0.96787		416	0.94891	0.96721		416	0.95249	0.97119
415.5	0.97201	0.96881		415.5	0.95047	0.96806		415.5	0.9539	0.9719
415	0.9729	0.96976		415	0.95204	0.96888		415	0.95531	0.97258
414.5	0.97387	0.97065		414.5	0.95368	0.96977		414.5	0.95675	0.97331
414	0.9748	0.9716		414	0.95521	0.97067		414	0.95817	0.97406
413.5	0.9758	0.97254		413.5	0.95683	0.97152		413.5	0.95955	0.97475
413	0.97677	0.97355		413	0.95839	0.97249		413	0.96093	0.97555
412.5	0.97772	0.97447		412.5	0.96002	0.9734		412.5	0.96234	0.97634
412	0.97861	0.97542		412	0.96163	0.97432		412	0.96375	0.97711
411.5	0.97958	0.97634		411.5	0.96323	0.97523		411.5	0.96513	0.97789
411	0.98042	0.97729		411	0.96471	0.97613		411	0.96647	0.97871
410.5	0.98135	0.97824		410.5	0.9663	0.97705		410.5	0.9679	0.97951
410	0.98261	0.97889		410	0.96827	0.978		410	0.96966	0.9803
409.5	0.98352	0.97994		409.5	0.96988	0.97904		409.5	0.97116	0.98115
409	0.98435	0.98101		409	0.97144	0.98002		409	0.97263	0.98198
408.5	0.98522	0.98199		408.5	0.97293	0.98103		408.5	0.97403	0.98287
408	0.98601	0.98296		408	0.97444	0.98201		408	0.97547	0.98377
407.5	0.98693	0.98394		407.5	0.97611	0.98305		407.5	0.97688	0.9846
407	0.9877	0.985		407	0.9777	0.98411		407	0.97837	0.98551
406.5	0.98854	0.98601		406.5	0.97926	0.98514		406.5	0.97983	0.98642
406	0.98945	0.9871		406	0.98081	0.98625		406	0.98128	0.98743
405.5	0.99042	0.98824		405.5	0.98242	0.9874		405.5	0.98292	0.98851
405	0.99133	0.98935		405	0.98395	0.98853		405	0.98444	0.98948
404.5	0.99221	0.99039		404.5	0.98553	0.98967		404.5	0.98594	0.99051
404	0.99308	0.99143		404	0.987	0.99077		404	0.98749	0.99146
403.5	0.99406	0.99248		403.5	0.98869	0.99191		403.5	0.98902	0.99248
403	0.99489	0.99354		403	0.9902	0.993		403	0.99055	0.99354
402.5	0.99572	0.99461		402.5	0.99186	0.99416		402.5	0.9921	0.9946
402	0.99648	0.99565		402	0.99339	0.9953		402	0.99365	0.99565
401.5	0.99733	0.99673		401.5	0.99499	0.99644		401.5	0.99525	0.99669
401	0.9982	0.99783		401	0.99662	0.99762		401	0.99682	0.99779
400.5	0.9991	0.99891		400.5	0.99833	0.9988		400.5	0.99845	0.9989
400	1	1		400	1	1		400	1	1
399.5	1.00093	1.00109		399.5	1.00169	1.0012		399.5	1.00158	1.00109
399	1.00186	1.00227		399	1.00327	1.00242		399	1.00317	1.00222
398.5	1.00277	1.0034		398.5	1.00491	1.00371		398.5	1.0048	1.00339
398	1.00357	1.00446		398	1.00652	1.00487		398	1.00637	1.00451
397.5	1.00443	1.00556		397.5	1.00819	1.0061		397.5	1.008	1.00563
397	1.00521	1.00666		397	1.0098	1.0073		397	1.00965	1.00682
396.5	1.00613	1.00781		396.5	1.01161	1.00862		396.5	1.01133	1.00801
396	1.00707	1.0089		396	1.01335	1.00991		396	1.01294	1.00918
395.5	1.00801	1.01004		395.5	1.01503	1.01115		395.5	1.01465	1.01038
395	1.00886	1.01121		395	1.0168	1.01241		395	1.01622	1.01161
394.5	1.00978	1.01235		394.5	1.0185	1.01374		394.5	1.01794	1.01283
394	1.01062	1.01342		394	1.02014	1.01495		394	1.01957	1.01407
393.5	1.01147	1.01449		393.5	1.02171	1.01619		393.5	1.02127	1.01529
393	1.01238	1.01556		393	1.02337	1.01746		393	1.02293	1.01654
392.5	1.01323	1.01669		392.5	1.0251	1.01873		392.5	1.02464	1.01772
392	1.01408	1.01781		392	1.02674	1.02006		392	1.02631	1.01896
391.5	1.01492	1.01892		391.5	1.02832	1.02138		391.5	1.02802	1.02025
391	1.01591	1.02001		391	1.03009	1.02267		391	1.02968	1.02157
390.5	1.01674	1.0211		390.5	1.03168	1.02397		390.5	1.03142	1.02284
390	1.01753	1.02212		390	1.03338	1.02516		390	1.0331	1.02406
389.5	1.01835	1.02305		389.5	1.03504	1.02631		389.5	1.0347	1.02516
389	1.01914	1.02409		389	1.03672	1.02754		389	1.03637	1.02642
388.5	1.02	1.02517		388.5	1.03842	1.02879		388.5	1.03815	1.02774
388	1.02084	1.0262		388	1.04017	1.03007		388	1.03979	1.02905
387.5	1.02163	1.02728		387.5	1.04177	1.03135		387.5	1.04152	1.03032
387	1.02247	1.02833		387	1.04344	1.0326		387	1.04328	1.03166
386.5	1.02342	1.02945		386.5	1.04512	1.03387		386.5	1.04504	1.03299
386	1.02426	1.03058		386	1.04677	1.03518		386	1.04679	1.03435
385.5	1.02508	1.03163		385.5	1.04845	1.03652		385.5	1.04861	1.03571
385	1.0258	1.03269		385	1.04995	1.03779		385	1.05039	1.03706
384.5	1.02658	1.03371		384.5	1.05158	1.03906		384.5	1.05222	1.03837
384	1.0274	1.03472		384	1.05349	1.04029		384	1.05405	1.03975
383.5	1.02817	1.03573		383.5	1.05529	1.04155		383.5	1.05588	1.04112
383	1.02888	1.03671		383	1.05695	1.04272		383	1.05761	1.04249
382.5	1.02967	1.03771		382.5	1.05859	1.04396		382.5	1.0594	1.0438
382	1.03054	1.03875		382	1.06032	1.04527		382	1.06127	1.04517
381.5	1.03137	1.03975		381.5	1.06205	1.04656		381.5	1.06317	1.04657
381	1.03226	1.04073		381	1.06372	1.04786		381	1.06501	1.04794
380.5	1.03304	1.04171		380.5	1.06537	1.04914		380.5	1.06688	1.04934
380	1.03387	1.04277		380	1.06717	1.05044		380	1.06877	1.05077
379.5	1.03465	1.04379		379.5	1.06885	1.05174		379.5	1.07064	1.05224
379	1.0354	1.04473		379	1.07055	1.053		379	1.07252	1.05361
378.5	1.03622	1.04567		378.5	1.07224	1.05413		378.5	1.07438	1.05503
378	1.03709	1.04663		378	1.07416	1.05541		378	1.07622	1.05643
377.5	1.03789	1.04754		377.5	1.07599	1.05667		377.5	1.07811	1.05788
377	1.03868	1.04848		377	1.07795	1.05796		377	1.08004	1.05927
376.5	1.03945	1.04933		376.5	1.07954	1.05916		376.5	1.08201	1.06067
376	1.04025	1.05019		376	1.08129	1.06028		376	1.08392	1.06207
375.5	1.04097	1.05105		375.5	1.08297	1.0615		375.5	1.08586	1.06339
375	1.04178	1.05186		375	1.08474	1.06268		375	1.08777	1.06473
374.5	1.04247	1.05264		374.5	1.08643	1.06377		374.5	1.08968	1.06607
374	1.04323	1.0534		374	1.08816	1.06493		374	1.09162	1.06739
373.5	1.04392	1.0542		373.5	1.08983	1.06612		373.5	1.09354	1.06879
373	1.04465	1.05496		373	1.09148	1.06721		373	1.09546	1.07015
372.5	1.04537	1.05569		372.5	1.09324	1.06825		372.5	1.0973	1.07139
372	1.04615	1.05646		372	1.0952	1.06935		372	1.09927	1.07279
371.5	1.04682	1.05714		371.5	1.09693	1.07037		371.5	1.1011	1.07417
371	1.04751	1.05781		371	1.09855	1.07143		371	1.10301	1.07548
370.5	1.04815	1.05841		370.5	1.10021	1.07247		370.5	1.10487	1.0768
370	1.04856	1.05835		370	1.10049	1.07284		370	1.10568	1.07759
369.5	1.04943	1.05888		369.5	1.10217	1.07376		369.5	1.10741	1.07881
369	1.05032	1.05946		369	1.104	1.07476		369	1.1094	1.0802
368.5	1.051	1.06011		368.5	1.10613	1.0759		368.5	1.11134	1.08171
368	1.0517	1.06079		368	1.10806	1.07688		368	1.11319	1.08307
367.5	1.05238	1.06131		367.5	1.1097	1.07778		367.5	1.11517	1.08439
367	1.05315	1.06194		367	1.11132	1.07869		367	1.11715	1.0857
366.5	1.05393	1.06254		366.5	1.113	1.07965		366.5	1.11909	1.08706
366	1.05456	1.06311		366	1.11469	1.08068		366	1.12104	1.08845
365.5	1.05518	1.06358		365.5	1.11646	1.08164		365.5	1.12286	1.08978
365	1.05591	1.0641		365	1.11846	1.08244		365	1.12478	1.09103
364.5	1.05656	1.06453		364.5	1.12	1.08335		364.5	1.12671	1.09223
364	1.05715	1.065		364	1.12163	1.08416		364	1.12877	1.09355
363.5	1.05775	1.06542		363.5	1.12319	1.08493		363.5	1.13084	1.09478
363	1.0583	1.06592		363	1.12497	1.08559		363	1.13279	1.09595
362.5	1.05908	1.06634		362.5	1.12669	1.08633		362.5	1.13467	1.09722
362	1.05973	1.06669		362	1.12847	1.08702		362	1.13652	1.09842
361.5	1.06046	1.06706		361.5	1.13028	1.08769		361.5	1.13846	1.09967
361	1.06105	1.06732		361	1.13212	1.08833		361	1.14045	1.10081
360.5	1.06166	1.06761		360.5	1.13369	1.08898		360.5	1.14241	1.102
360	1.06231	1.06792		360	1.13572	1.08957		360	1.14437	1.1031
359.5	1.06294	1.06835		359.5	1.13745	1.0902		359.5	1.14636	1.10429
359	1.06357	1.06868		359	1.13895	1.09072		359	1.14822	1.1054
358.5	1.06417	1.06906		358.5	1.14068	1.09135		358.5	1.15015	1.10655
358	1.0647	1.06943		358	1.1423	1.09201		358	1.15213	1.10747
357.5	1.06524	1.06969		357.5	1.1439	1.0926		357.5	1.15415	1.10857
357	1.06558	1.07008		357	1.14534	1.09308		357	1.15601	1.10964
356.5	1.06609	1.07042		356.5	1.1469	1.09366		356.5	1.15791	1.11074
356	1.06666	1.07079		356	1.14863	1.09411		356	1.15991	1.11177
355.5	1.06735	1.07109		355.5	1.15045	1.09466		355.5	1.16184	1.11283
355	1.06794	1.07142		355	1.15227	1.09515		355	1.16375	1.11377
354.5	1.06838	1.0718		354.5	1.15382	1.09572		354.5	1.16578	1.11477
354	1.06891	1.07222		354	1.15553	1.09618		354	1.16767	1.11577
353.5	1.06936	1.07258		353.5	1.15715	1.09673		353.5	1.16965	1.11672
353	1.0698	1.0731		353	1.15877	1.09732		353	1.1715	1.11772
352.5	1.07032	1.0736		352.5	1.16033	1.09791		352.5	1.17338	1.11869
352	1.07075	1.07412		352	1.16173	1.09854		352	1.17534	1.11958
351.5	1.07117	1.0747		351.5	1.1634	1.09904		351.5	1.17732	1.12045
351	1.07153	1.07534		351	1.16502	1.09967		351	1.17933	1.12135
350.5	1.07202	1.07603		350.5	1.16665	1.10034		350.5	1.18113	1.12227
350	1.07247	1.07675		350	1.16837	1.10095		350	1.18314	1.12306
349.5	1.07298	1.07747		349.5	1.16996	1.10157		349.5	1.18503	1.12387
349	1.07335	1.07822		349	1.17141	1.10235		349	1.18697	1.12482
348.5	1.07379	1.079		348.5	1.17319	1.10295		348.5	1.18887	1.12574
348	1.07421	1.07992		348	1.17467	1.10382		348	1.19089	1.12659
347.5	1.07467	1.08082		347.5	1.17621	1.10471		347.5	1.19268	1.12755
347	1.07504	1.0817		347	1.17788	1.10563		347	1.19456	1.12845
346.5	1.07549	1.08269		346.5	1.17939	1.10654		346.5	1.19655	1.12938
346	1.07585	1.08382		346	1.18091	1.10759		346	1.19855	1.13043
345.5	1.07621	1.08494		345.5	1.18229	1.10867		345.5	1.2004	1.13131
345	1.07671	1.08615		345	1.18389	1.10988		345	1.20226	1.13235
344.5	1.07704	1.08744		344.5	1.18556	1.11087		344.5	1.20402	1.13322
344	1.0775	1.08874		344	1.18702	1.11207		344	1.20598	1.1342
343.5	1.07785	1.09		343.5	1.18865	1.1133		343.5	1.20781	1.13514
343	1.07827	1.09148		343	1.19019	1.11463		343	1.20964	1.13613
342.5	1.07872	1.09285		342.5	1.19184	1.1159		342.5	1.21161	1.137
342	1.07904	1.09439		342	1.19324	1.11727		342	1.2134	1.13812
341.5	1.07937	1.09605		341.5	1.1947	1.1187		341.5	1.21527	1.13917
341	1.07994	1.09761		341	1.19641	1.12022		341	1.21717	1.14025
340.5	1.08041	1.09928		340.5	1.19795	1.12175		340.5	1.21894	1.14134
340	1.08145	1.10135		340	1.20028	1.1239		340	1.22125	1.14251
339.5	1.08185	1.10319		339.5	1.20158	1.12564		339.5	1.2231	1.14373
339	1.0822	1.10505		339	1.20293	1.12742		339	1.22491	1.14499
338.5	1.0828	1.10693		338.5	1.20442	1.12935		338.5	1.22682	1.1463
338	1.08332	1.10892		338	1.20605	1.13123		338	1.22858	1.14752
337.5	1.08366	1.11095		337.5	1.20753	1.13309		337.5	1.23027	1.14885
337	1.08402	1.11291		337	1.20889	1.13509		337	1.23225	1.15017
336.5	1.08452	1.11507		336.5	1.21053	1.1371		336.5	1.23403	1.15158
336	1.0848	1.11712		336	1.21199	1.13918		336	1.23591	1.15292
335.5	1.08508	1.11925		335.5	1.21343	1.14139		335.5	1.2381	1.15427
335	1.08551	1.12143		335	1.21492	1.1436		335	1.23998	1.15569
334.5	1.08591	1.12351		334.5	1.21641	1.14587		334.5	1.24203	1.15713
334	1.08622	1.12573		334	1.21762	1.14821		334	1.24392	1.15864
333.5	1.08664	1.12794		333.5	1.21899	1.1505		333.5	1.24589	1.16015
333	1.08692	1.13018		333	1.22058	1.15306		333	1.24782	1.16185
332.5	1.08736	1.13251		332.5	1.22202	1.1555		332.5	1.24958	1.16345
332	1.08764	1.13488		332	1.22322	1.158		332	1.25142	1.16501
331.5	1.08812	1.13726		331.5	1.22485	1.16048		331.5	1.25333	1.16667
331	1.08859	1.13968		331	1.22642	1.16306		331	1.25522	1.16837
330.5	1.08891	1.14224		330.5	1.22762	1.16569		330.5	1.25721	1.17024
330	1.08942	1.14469		330	1.22932	1.16833		330	1.25906	1.17215
329.5	1.08997	1.14718		329.5	1.23095	1.17097		329.5	1.26102	1.17394
329	1.09042	1.14967		329	1.23236	1.17371		329	1.26293	1.17586
328.5	1.09088	1.15228		328.5	1.23381	1.17661		328.5	1.26498	1.17787
328	1.09153	1.15494		328	1.23521	1.17952		328	1.26693	1.17991
327.5	1.09197	1.15762		327.5	1.23664	1.18244		327.5	1.26877	1.18198
327	1.09237	1.16016		327	1.23818	1.18534		327	1.27073	1.18401
326.5	1.09299	1.16289		326.5	1.23984	1.18845		326.5	1.2726	1.18617
326	1.09358	1.16554		326	1.24135	1.19137		326	1.27461	1.18829
325.5	1.09414	1.1683		325.5	1.24297	1.19444		325.5	1.27666	1.1904
325	1.09473	1.17097		325	1.24443	1.19743		325	1.27874	1.19258
324.5	1.09523	1.17363		324.5	1.24596	1.20056		324.5	1.28073	1.19494
324	1.09584	1.17627		324	1.24755	1.20365		324	1.28272	1.19724
323.5	1.09646	1.17896		323.5	1.24921	1.2068		323.5	1.2847	1.19956
323	1.09711	1.18167		323	1.25085	1.21004		323	1.28664	1.20185
322.5	1.09763	1.18436		322.5	1.25245	1.21313		322.5	1.28867	1.2042
322	1.09821	1.18703		322	1.25397	1.21631		322	1.29072	1.20659
321.5	1.09896	1.18972		321.5	1.25572	1.21962		321.5	1.29289	1.20901
321	1.09958	1.19252		321	1.2574	1.22291		321	1.29483	1.21146
320.5	1.10029	1.19527		320.5	1.2591	1.22626		320.5	1.2969	1.21395
320	1.10098	1.19808		320	1.26087	1.22959		320	1.29894	1.21656
319.5	1.10168	1.2009		319.5	1.26266	1.23299		319.5	1.30094	1.21922
319	1.10239	1.20381		319	1.26432	1.23653		319	1.30302	1.22194
318.5	1.10308	1.20677		318.5	1.26612	1.24007		318.5	1.30498	1.22465
318	1.10394	1.20964		318	1.26809	1.24356		318	1.30715	1.22741
317.5	1.10475	1.21258		317.5	1.26989	1.24711		317.5	1.30947	1.23018
317	1.10557	1.21556		317	1.27165	1.25068		317	1.31155	1.23304
316.5	1.10629	1.21842		316.5	1.27331	1.25421		316.5	1.31379	1.23585
316	1.10713	1.22136		316	1.27538	1.25792		316	1.31606	1.23874
315.5	1.10791	1.2243		315.5	1.27711	1.26163		315.5	1.31827	1.24168
315	1.10868	1.22733		315	1.27876	1.26547		315	1.32051	1.24464
314.5	1.10964	1.23023		314.5	1.28077	1.26925		314.5	1.32271	1.24763
314	1.11035	1.23324		314	1.28261	1.27313		314	1.32509	1.2507
313.5	1.1112	1.23627		313.5	1.28442	1.27697		313.5	1.32732	1.25384
313	1.11201	1.23932		313	1.28628	1.28085		313	1.32964	1.25704
312.5	1.11304	1.2423		312.5	1.28843	1.28474		312.5	1.33189	1.2602
312	1.11382	1.24536		312	1.29049	1.28861		312	1.33426	1.26359
311.5	1.11477	1.24832		311.5	1.29264	1.29254		311.5	1.33655	1.26683
311	1.11577	1.25144		311	1.29469	1.29663		311	1.33893	1.2702
310.5	1.11676	1.25445		310.5	1.2968	1.30058		310.5	1.34153	1.27356
310	1.11771	1.25759		310	1.2991	1.30465		310	1.34396	1.27709
309.5	1.11877	1.26059		309.5	1.30136	1.30865		309.5	1.34642	1.28056
309	1.11973	1.26367		309	1.3034	1.31277		309	1.34879	1.28405
308.5	1.12084	1.26672		308.5	1.30556	1.31696		308.5	1.35125	1.28753
308	1.12184	1.26984		308	1.30778	1.32117		308	1.35384	1.29108
307.5	1.1228	1.2729		307.5	1.31003	1.32536		307.5	1.35621	1.29468
307	1.12388	1.27599		307	1.31237	1.32953		307	1.35887	1.29826
306.5	1.12496	1.27918		306.5	1.31478	1.33382		306.5	1.36145	1.3019
306	1.12602	1.28232		306	1.31714	1.33802		306	1.364	1.3056
305.5	1.12717	1.28547		305.5	1.31938	1.3423		305.5	1.36664	1.30932
305	1.12835	1.28862		305	1.32163	1.3467		305	1.36939	1.3132
304.5	1.12943	1.29168		304.5	1.32394	1.35107		304.5	1.37207	1.317
304	1.1306	1.29481		304	1.32633	1.35546		304	1.37478	1.32083
303.5	1.13177	1.2979		303.5	1.32868	1.35983		303.5	1.37746	1.32467
303	1.13284	1.30095		303	1.33095	1.3642		303	1.38029	1.3286
302.5	1.134	1.30401		302.5	1.33336	1.3685		302.5	1.38318	1.33261
302	1.1352	1.30716		302	1.33587	1.37297		302	1.38601	1.33662
301.5	1.13633	1.31031		301.5	1.3384	1.37746		301.5	1.38884	1.34069
301	1.13759	1.31333		301	1.34095	1.38191		301	1.39182	1.34469
300.5	1.13891	1.31647		300.5	1.34363	1.38655		300.5	1.39475	1.3489
300	1.1402	1.31963		300	1.3461	1.39111		300	1.39764	1.35315
299.5	1.14147	1.32282		299.5	1.34871	1.39572		299.5	1.40057	1.35742
299	1.14278	1.32594		299	1.35135	1.40023		299	1.40369	1.36169
298.5	1.14413	1.32911		298.5	1.35398	1.40485		298.5	1.40674	1.366
298	1.14558	1.33221		298	1.35663	1.40943		298	1.40975	1.37032
297.5	1.14678	1.33531		297.5	1.35932	1.41415		297.5	1.41292	1.37467
297	1.14809	1.33847		297	1.3622	1.41883		297	1.41605	1.37906
296.5	1.14936	1.34157		296.5	1.36494	1.42357		296.5	1.41919	1.38354
296	1.1507	1.34468		296	1.36762	1.42841		296	1.4224	1.38798
295.5	1.15208	1.34788		295.5	1.37034	1.43328		295.5	1.42573	1.39253
295	1.15341	1.351		295	1.37311	1.43813		295	1.42901	1.39705
294.5	1.15475	1.35423		294.5	1.37592	1.44306		294.5	1.43212	1.40164
294	1.15609	1.35737		294	1.3786	1.44798		294	1.43541	1.40628
293.5	1.15747	1.36062		293.5	1.3813	1.45301		293.5	1.43877	1.41106
293	1.15893	1.36376		293	1.38436	1.45796		293	1.4422	1.41576
292.5	1.16042	1.36702		292.5	1.38751	1.46301		292.5	1.44575	1.42054
292	1.1619	1.37021		292	1.39059	1.46804		292	1.44917	1.42537
291.5	1.16343	1.37352		291.5	1.39375	1.47321		291.5	1.45284	1.43032
291	1.16484	1.37672		291	1.39676	1.47836		291	1.45631	1.4353
290.5	1.16628	1.37997		290.5	1.3998	1.48355		290.5	1.45986	1.44034
290	1.16777	1.38328		290	1.40294	1.48897		290	1.46351	1.44551
289.5	1.1691	1.38657		289.5	1.40604	1.49432		289.5	1.46716	1.45066
289	1.1705	1.38985		289	1.40912	1.49959		289	1.47074	1.45586
288.5	1.17197	1.3932		288.5	1.41226	1.50506		288.5	1.4745	1.46119
288	1.17345	1.39653		288	1.41547	1.51045		288	1.47825	1.4665
287.5	1.17501	1.39989		287.5	1.4187	1.51594		287.5	1.48204	1.47192
287	1.17651	1.40326		287	1.4222	1.52144		287	1.48586	1.4774
286.5	1.17802	1.40663		286.5	1.42547	1.52704		286.5	1.48974	1.48293
286	1.17948	1.40984		286	1.42883	1.53261		286	1.49373	1.48846
285.5	1.18115	1.41314		285.5	1.43241	1.53832		285.5	1.49771	1.494
285	1.18284	1.41656		285	1.43613	1.54405		285	1.50169	1.49964
284.5	1.18434	1.4199		284.5	1.43968	1.54979		284.5	1.50576	1.50531
284	1.18582	1.4232		284	1.44327	1.55558		284	1.5098	1.51106
283.5	1.18729	1.42654		283.5	1.44677	1.56143		283.5	1.51388	1.5169
283	1.1889	1.42981		283	1.45042	1.56728		283	1.51787	1.52281
282.5	1.19044	1.43307		282.5	1.45415	1.57317		282.5	1.52207	1.52878
282	1.19193	1.43634		282	1.45779	1.57903		282	1.52622	1.53476
281.5	1.19361	1.43958		281.5	1.46157	1.58493		281.5	1.53042	1.54077
281	1.1952	1.44272		281	1.46524	1.59078		281	1.5347	1.54675
280.5	1.19677	1.44589		280.5	1.46898	1.59667		280.5	1.53903	1.55284
280	1.19835	1.44904		280	1.47276	1.60247		280	1.54319	1.55892
279.5	1.19987	1.45208		279.5	1.47642	1.60831		279.5	1.54749	1.56507
279	1.20154	1.45509		279	1.48032	1.614		279	1.55182	1.57126
278.5	1.20309	1.45798		278.5	1.48412	1.61976		278.5	1.55625	1.57748
278	1.20459	1.46086		278	1.4879	1.6256		278	1.56076	1.58361
277.5	1.20624	1.46354		277.5	1.4918	1.63128		277.5	1.56514	1.58982
277	1.20774	1.46627		277	1.49563	1.63698		277	1.56954	1.59609
276.5	1.20917	1.4689		276.5	1.49947	1.64259		276.5	1.5739	1.6023
276	1.21066	1.47145		276	1.5033	1.64816		276	1.57835	1.60856
275.5	1.21203	1.47375		275.5	1.50697	1.6536		275.5	1.58279	1.61472
275	1.21358	1.47603		275	1.51086	1.6589		275	1.5874	1.62086
274.5	1.21516	1.4782		274.5	1.51484	1.66415		274.5	1.59187	1.62703
274	1.21677	1.48025		274	1.51874	1.6693		274	1.5965	1.63318
273.5	1.21832	1.48222		273.5	1.52288	1.67439		273.5	1.60099	1.63929
273	1.21981	1.48412		273	1.52691	1.67948		273	1.60558	1.64528
272.5	1.22139	1.48582		272.5	1.53105	1.68431		272.5	1.61014	1.65128
272	1.22287	1.48742		272	1.53497	1.68919		272	1.61475	1.65719
271.5	1.22435	1.48893		271.5	1.5391	1.69392		271.5	1.61937	1.66304
271	1.22582	1.49038		271	1.54295	1.69844		271	1.6239	1.66883
270.5	1.22727	1.49159		270.5	1.54704	1.70285		270.5	1.62856	1.67458
270	1.2287	1.49282		270	1.55099	1.70715		270	1.63317	1.68032
269.5	1.23007	1.49383		269.5	1.55508	1.71128		269.5	1.63775	1.68611
269	1.23132	1.49476		269	1.55903	1.71532		269	1.64236	1.69175
268.5	1.23274	1.49553		268.5	1.56298	1.71917		268.5	1.64694	1.69727
268	1.23408	1.49614		268	1.56696	1.72282		268	1.6516	1.70265
267.5	1.23553	1.49658		267.5	1.57107	1.72627		267.5	1.65626	1.70783
267	1.23675	1.49701		267	1.5751	1.7297		267	1.66091	1.71306
266.5	1.23812	1.49723		266.5	1.57911	1.73294		266.5	1.66546	1.71812
266	1.23944	1.49742		266	1.58311	1.73616		266	1.67017	1.72315
265.5	1.24071	1.49738		265.5	1.58721	1.73907		265.5	1.67484	1.72805
265	1.24191	1.49729		265	1.59125	1.74189		265	1.67936	1.73289
264.5	1.24312	1.49704		264.5	1.5952	1.74453		264.5	1.68389	1.73763
264	1.24439	1.49673		264	1.59927	1.74708		264	1.68857	1.74237
263.5	1.24559	1.4963		263.5	1.60334	1.74941		263.5	1.69316	1.74688
263	1.2467	1.49575		263	1.6073	1.7518		263	1.69781	1.75132
262.5	1.24791	1.49513		262.5	1.61131	1.7539		262.5	1.70242	1.75569
262	1.24907	1.49436		262	1.61548	1.75578		262	1.70697	1.75992
261.5	1.25006	1.49359		261.5	1.61942	1.75759		261.5	1.71156	1.764
261	1.25116	1.49269		261	1.62337	1.75934		261	1.71616	1.76799
260.5	1.25218	1.49168		260.5	1.62722	1.76088		260.5	1.72061	1.77195
260	1.25325	1.49061		260	1.63119	1.76229		260	1.72517	1.77575
259.5	1.25428	1.48949		259.5	1.63529	1.76365		259.5	1.72979	1.77952
259	1.25517	1.48822		259	1.63923	1.76485		259	1.73419	1.78309
258.5	1.25603	1.48693		258.5	1.64312	1.76608		258.5	1.73867	1.78666
258	1.25677	1.48563		258	1.64706	1.76708		258	1.74311	1.79009
257.5	1.25762	1.48415		257.5	1.65085	1.76795		257.5	1.7475	1.79349
257	1.25845	1.48268		257	1.65471	1.7687		257	1.75202	1.79681
256.5	1.25913	1.48119		256.5	1.65846	1.76933		256.5	1.75648	1.79987
256	1.25985	1.47959		256	1.6622	1.76987		256	1.76093	1.80304
255.5	1.26053	1.47792		255.5	1.66591	1.77026		255.5	1.76533	1.80606
255	1.26125	1.47624		255	1.6697	1.77073		255	1.7697	1.80903
254.5	1.26191	1.47459		254.5	1.67341	1.77108		254.5	1.774	1.81188
254	1.26249	1.47279		254	1.67706	1.77139		254	1.77831	1.81466
253.5	1.26295	1.47099		253.5	1.68053	1.7715		253.5	1.7826	1.81724
253	1.26352	1.46909		253	1.68396	1.77161		253	1.78681	1.81986
252.5	1.26399	1.46723		252.5	1.68752	1.7716		252.5	1.79095	1.82247
252	1.26448	1.46533		252	1.69102	1.77161		252	1.7952	1.82493
251.5	1.26488	1.46343		251.5	1.69439	1.77158		251.5	1.79935	1.82739
251	1.26531	1.46145		251	1.69785	1.77146		251	1.80361	1.82978
250.5	1.26561	1.45949		250.5	1.70123	1.77131		250.5	1.80774	1.83218
250	1.26594	1.45749		250	1.70463	1.77101		250	1.81186	1.83448
249.5	1.26615	1.45553		249.5	1.70783	1.77085		249.5	1.81595	1.83678
249	1.26639	1.45361		249	1.71099	1.77064		249	1.82011	1.83904
248.5	1.26661	1.45156		248.5	1.71429	1.77027		248.5	1.82424	1.84117
248	1.26675	1.44954		248	1.71739	1.76992		248	1.82836	1.8432
247.5	1.26689	1.44753		247.5	1.72066	1.7696		247.5	1.8325	1.84527
247	1.26701	1.44559		247	1.72369	1.76914		247	1.83645	1.84735
246.5	1.26699	1.44356		246.5	1.72672	1.76866		246.5	1.84044	1.84935
246	1.26704	1.44154		246	1.72963	1.76814		246	1.84446	1.85135
245.5	1.26698	1.43956		245.5	1.73261	1.76768		245.5	1.8484	1.8533
245	1.26699	1.43757		245	1.73552	1.76719		245	1.85228	1.85524
244.5	1.26697	1.43552		244.5	1.7386	1.76667		244.5	1.85622	1.8571
244	1.26687	1.43349		244	1.74142	1.76614		244	1.8601	1.85892
243.5	1.26675	1.43148		243.5	1.74429	1.76555		243.5	1.86393	1.86076
243	1.26667	1.42947		243	1.74705	1.765		243	1.86788	1.86267
242.5	1.26651	1.42739		242.5	1.74975	1.76427		242.5	1.87188	1.86438
242	1.26632	1.42533		242	1.75232	1.76364		242	1.87573	1.86614
241.5	1.2661	1.42332		241.5	1.75492	1.76304		241.5	1.87959	1.8679
241	1.26587	1.42123		241	1.75761	1.76238		241	1.88339	1.86958
240.5	1.26558	1.41928		240.5	1.76002	1.76181		240.5	1.88722	1.87142
240	1.26529	1.41728		240	1.76261	1.76114		240	1.89099	1.87312
239.5	1.26493	1.41535		239.5	1.76508	1.76055		239.5	1.89482	1.87489
239	1.26456	1.41334		239	1.76753	1.75985		239	1.89869	1.87659
238.5	1.26417	1.41132		238.5	1.77006	1.75921		238.5	1.90251	1.87834
238	1.26382	1.4094		238	1.7725	1.75846		238	1.90625	1.88004
237.5	1.26346	1.40748		237.5	1.77485	1.75784		237.5	1.91008	1.88184
237	1.26303	1.40558		237	1.7772	1.75699		237	1.91397	1.88355
236.5	1.26254	1.40363		236.5	1.77943	1.75633		236.5	1.91787	1.88532
236	1.26201	1.4018		236	1.78156	1.75566		236	1.9216	1.8872
235.5	1.2615	1.39991		235.5	1.78392	1.75493		235.5	1.92548	1.88891
235	1.26098	1.39804		235	1.78601	1.7542		235	1.92928	1.89075
234.5	1.26041	1.39613		234.5	1.78815	1.75341		234.5	1.93317	1.8925
234	1.25982	1.39424		234	1.79028	1.75268		234	1.93691	1.89424
233.5	1.25937	1.39237		233.5	1.79241	1.75187		233.5	1.94073	1.896
233	1.25884	1.3905		233	1.79463	1.75101		233	1.94454	1.89779
232.5	1.25826	1.3887		232.5	1.79673	1.7503		232.5	1.94834	1.89968
232	1.25766	1.38682		232	1.79871	1.7495		232	1.95211	1.90152
231.5	1.25701	1.38497		231.5	1.80067	1.74864		231.5	1.95582	1.90338
231	1.25632	1.38303		231	1.80258	1.7478		231	1.95957	1.90509
230.5	1.25568	1.38117		230.5	1.8045	1.74692		230.5	1.96337	1.90699
230	1.255	1.37918		230	1.80637	1.74609		230	1.96712	1.90872
229.5	1.25443	1.37724		229.5	1.80839	1.74517		229.5	1.97081	1.91056
229	1.25372	1.37535		229	1.81023	1.7443		229	1.97462	1.91242
228.5	1.25306	1.37348		228.5	1.81195	1.74331		228.5	1.97838	1.9142
228	1.2523	1.37156		228	1.8136	1.74227		228	1.98208	1.91602
227.5	1.25158	1.36965		227.5	1.81527	1.74135		227.5	1.98579	1.91776
227	1.25086	1.36785		227	1.81696	1.74036		227	1.98946	1.91945
226.5	1.25013	1.36594		226.5	1.81858	1.73932		226.5	1.99317	1.92121
226	1.24935	1.36398		226	1.82003	1.73816		226	1.99687	1.9229
225.5	1.24847	1.36202		225.5	1.82151	1.73698		225.5	2.00058	1.92455
225	1.24761	1.36006		225	1.82289	1.73575		225	2.00425	1.92633
224.5	1.24686	1.35792		224.5	1.82451	1.73445		224.5	2.00788	1.92784
224	1.24595	1.35595		224	1.82574	1.73318		224	2.01146	1.92932
223.5	1.24512	1.35379		223.5	1.8271	1.7318		223.5	2.01498	1.93079
223	1.24423	1.35166		223	1.82832	1.73047		223	2.01845	1.93235
222.5	1.2433	1.34952		222.5	1.82947	1.72898		222.5	2.02186	1.93371
222	1.24231	1.34736		222	1.83055	1.72756		222	2.02523	1.93505
221.5	1.24132	1.34513		221.5	1.83164	1.72605		221.5	2.02851	1.93631
221	1.24035	1.34286		221	1.83264	1.72451		221	2.03181	1.93756
220.5	1.23931	1.34059		220.5	1.83364	1.72281		220.5	2.03507	1.93864
220	1.23836	1.33826		220	1.83448	1.72097		220	2.03829	1.93967
219.5	1.23725	1.33584		219.5	1.83535	1.71913		219.5	2.04143	1.94078
219	1.23618	1.33346		219	1.83609	1.71715		219	2.04445	1.94158
218.5	1.23518	1.33107		218.5	1.83689	1.71529		218.5	2.04739	1.94237
218	1.23405	1.32864		218	1.83738	1.71321		218	2.0503	1.94305
217.5	1.23277	1.32608		217.5	1.83799	1.71109		217.5	2.05315	1.94358
217	1.23151	1.32351		217	1.83826	1.70892		217	2.05582	1.94398
216.5	1.23025	1.32096		216.5	1.83874	1.70664		216.5	2.05847	1.94435
216	1.22894	1.31839		216	1.83898	1.70438		216	2.06104	1.94458
215.5	1.22764	1.31579		215.5	1.83924	1.70205		215.5	2.06345	1.94476
215	1.22626	1.31324		215	1.83933	1.6996		215	2.06581	1.94494
214.5	1.22491	1.31059		214.5	1.83948	1.69716		214.5	2.06811	1.94485
214	1.22334	1.30804		214	1.83914	1.69476		214	2.07027	1.94499
213.5	1.22184	1.30544		213.5	1.83903	1.69233		213.5	2.07235	1.94483
213	1.22021	1.30279		213	1.83856	1.68971		213	2.07426	1.94453
212.5	1.21859	1.30022		212.5	1.83814	1.68733		212.5	2.07613	1.94419
212	1.21697	1.29773		212	1.83758	1.68487		212	2.07786	1.94382
211.5	1.2153	1.29514		211.5	1.83705	1.68226		211.5	2.07951	1.94336
211	1.21344	1.29261		211	1.83616	1.67981		211	2.08111	1.94296
210.5	1.21165	1.29007		210.5	1.83543	1.67733		210.5	2.08256	1.94246
210	1.20989	1.28758		210	1.83475	1.67491		210	2.08394	1.94195
209.5	1.20812	1.28512		209.5	1.83394	1.6725		209.5	2.08522	1.94144
209	1.20626	1.28278		209	1.8327	1.67019		209	2.08638	1.9408
208.5	1.20431	1.28053		208.5	1.83157	1.66793		208.5	2.08741	1.9403
208	1.20244	1.27822		208	1.83042	1.66572		208	2.08845	1.93976
207.5	1.20049	1.27605		207.5	1.82929	1.66351		207.5	2.08943	1.93937
207	1.19856	1.27392		207	1.82789	1.66133		207	2.0904	1.9387
206.5	1.19669	1.27183		206.5	1.8267	1.65928		206.5	2.09131	1.93827
206	1.19475	1.26986		206	1.82519	1.65723		206	2.09228	1.9379
205.5	1.19279	1.26793		205.5	1.82378	1.65526		205.5	2.09318	1.93753
205	1.19074	1.26614		205	1.82218	1.65335		205	2.09392	1.93723
204.5	1.18869	1.26443		204.5	1.8207	1.65146		204.5	2.0946	1.93723
204	1.18667	1.26292		204	1.81921	1.64989		204	2.09539	1.93721
203.5	1.18466	1.26151		203.5	1.81724	1.64826		203.5	2.09613	1.9374
203	1.18267	1.26031		203	1.81545	1.64692		203	2.0968	1.93769
202.5	1.18056	1.25932		202.5	1.81344	1.64564		202.5	2.09744	1.93824
202	1.17847	1.25846		202	1.81154	1.64458		202	2.09818	1.93917
201.5	1.17633	1.25792		201.5	1.80968	1.64383		201.5	2.09881	1.94039
201	1.17424	1.25743		201	1.80761	1.64313		201	2.09934	1.94158
200.5	1.17226	1.25712		200.5	1.80544	1.64254		200.5	2.09972	1.94283
200	1.1703	1.25733		200	1.80362	1.64227		200	2.10059	1.94487

## Sheet: Figure 3a
Wavelength (nm)	Dielectric function	Dielectric function	Dielectric function	Dielectric function
	Au real part ε'	Au imag. part ε''	Co real part ε'	Co imag. part ε''
200	0.41282	3.52385	-1.27503	4.46385
201	0.39821	3.5527	-1.29005	4.5159
202	0.38361	3.58155	-1.30508	4.56795
203	0.36901	3.6104	-1.3201	4.62
204	0.35441	3.63925	-1.31977	4.6754
205	0.33981	3.6681	-1.31945	4.7308
206	0.32521	3.69695	-1.31913	4.7862
207	0.31061	3.7258	-1.3188	4.8416
208	0.29601	3.75465	-1.33664	4.87792
209	0.28141	3.7835	-1.35448	4.91424
210	0.2668	3.81235	-1.37232	4.95056
211	0.24705	3.83744	-1.39016	4.98688
212	0.22672	3.8621	-1.408	5.0232
213	0.20639	3.88676	-1.40538	5.0646
214	0.18749	3.91111	-1.40275	5.106
215	0.17429	3.93419	-1.40013	5.1474
216	0.1611	3.95727	-1.3975	5.1888
217	0.1479	3.98035	-1.39352	5.20924
218	0.13198	4.0044	-1.38954	5.22968
219	0.11335	4.02944	-1.38556	5.25012
220	0.09472	4.05447	-1.38158	5.27056
221	0.07609	4.0795	-1.3776	5.291
222	0.06269	4.10422	-1.3735	5.3116
223	0.05276	4.12873	-1.3694	5.3322
224	0.04284	4.15325	-1.3653	5.3528
225	0.03291	4.17776	-1.3612	5.3734
226	0.01475	4.20335	-1.3571	5.394
227	-0.00889	4.22965	-1.35288	5.41476
228	-0.03254	4.25595	-1.34866	5.43552
229	-0.05618	4.28224	-1.34444	5.45628
230	-0.07709	4.30893	-1.34022	5.47704
231	-0.0939	4.33619	-1.336	5.4978
232	-0.11071	4.36345	-1.34853	5.5076
233	-0.12753	4.39071	-1.36107	5.5174
234	-0.14485	4.41839	-1.3736	5.5272
235	-0.16684	4.44989	-1.38613	5.537
236	-0.18883	4.48139	-1.39867	5.5468
237	-0.21082	4.5129	-1.4112	5.5566
238	-0.2328	4.5444	-1.42875	5.56003
239	-0.25462	4.57526	-1.4463	5.56347
240	-0.27633	4.60569	-1.46385	5.5669
241	-0.29803	4.63613	-1.4814	5.57033
242	-0.31974	4.66656	-1.49895	5.57377
243	-0.34145	4.697	-1.5165	5.5772
244	-0.36761	4.72862	-1.53415	5.5805
245	-0.39427	4.76038	-1.5518	5.5838
246	-0.42092	4.79213	-1.56945	5.5871
247	-0.44758	4.82389	-1.5871	5.5904
248	-0.47424	4.85565	-1.60475	5.5937
249	-0.51201	4.89653	-1.6224	5.597
250	-0.54979	4.9374	-1.6484	5.61633
251	-0.58756	4.97828	-1.6744	5.63567
252	-0.62533	5.01916	-1.7004	5.655
253	-0.6631	5.06004	-1.7264	5.67433
254	-0.6877	5.09739	-1.7524	5.69367
255	-0.71231	5.13474	-1.7784	5.713
256	-0.73691	5.17208	-1.80527	5.72383
257	-0.76151	5.20943	-1.83214	5.73466
258	-0.78611	5.24678	-1.85901	5.74549
259	-0.79337	5.29084	-1.88589	5.75631
260	-0.79319	5.33777	-1.91276	5.76714
261	-0.79302	5.38471	-1.93963	5.77797
262	-0.79285	5.43164	-1.9665	5.7888
263	-0.79268	5.47858	-1.98386	5.80114
264	-0.79161	5.5269	-2.00121	5.81349
265	-0.78697	5.58076	-2.01857	5.82583
266	-0.78233	5.63461	-2.03593	5.83817
267	-0.77769	5.68847	-2.05329	5.85051
268	-0.77304	5.74233	-2.07064	5.86286
269	-0.7684	5.79618	-2.088	5.8752
270	-0.76174	5.84654	-2.1175	5.89577
271	-0.75306	5.89338	-2.147	5.91634
272	-0.74438	5.94023	-2.1765	5.93691
273	-0.7357	5.98708	-2.206	5.95749
274	-0.72702	6.03392	-2.2355	5.97806
275	-0.71834	6.08077	-2.265	5.99863
276	-0.71176	6.12459	-2.2945	6.0192
277	-0.70729	6.16537	-2.32094	6.0372
278	-0.70282	6.20616	-2.34738	6.0552
279	-0.69835	6.24695	-2.37381	6.0732
280	-0.69387	6.28774	-2.40025	6.0912
281	-0.6894	6.32853	-2.42669	6.1092
282	-0.68243	6.36911	-2.45313	6.1272
283	-0.66544	6.40887	-2.47956	6.1452
284	-0.64846	6.44863	-2.506	6.1632
285	-0.63148	6.48839	-2.53306	6.1812
286	-0.6145	6.52815	-2.56013	6.1992
287	-0.59751	6.56791	-2.58719	6.2172
288	-0.58053	6.60767	-2.61425	6.2352
289	-0.57027	6.63919	-2.64131	6.2532
290	-0.5629	6.66718	-2.66838	6.2712
291	-0.55552	6.69517	-2.69544	6.2892
292	-0.54815	6.72317	-2.7225	6.3072
293	-0.54077	6.75116	-2.7521	6.3264
294	-0.5334	6.77915	-2.7817	6.3456
295	-0.52602	6.80714	-2.8113	6.3648
296	-0.51105	6.82889	-2.8409	6.384
297	-0.49417	6.84907	-2.8705	6.4032
298	-0.4773	6.86926	-2.9001	6.4224
299	-0.46043	6.88945	-2.9297	6.4416
300	-0.44355	6.90963	-2.9593	6.4608
301	-0.42668	6.92982	-2.9889	6.48
302	-0.40981	6.95001	-3.01626	6.49728
303	-0.39667	6.96238	-3.04362	6.51456
304	-0.38602	6.96955	-3.07098	6.53184
305	-0.37538	6.97672	-3.09834	6.54912
306	-0.36473	6.98389	-3.1257	6.5664
307	-0.35409	6.99105	-3.15306	6.58368
308	-0.34345	6.99822	-3.18042	6.60096
309	-0.3328	7.00539	-3.20778	6.61824
310	-0.32216	7.01256	-3.23514	6.63552
311	-0.31171	7.01182	-3.2625	6.6528
312	-0.30126	7.01108	-3.29049	6.67727
313	-0.29081	7.01034	-3.31848	6.70173
314	-0.28036	7.0096	-3.34647	6.7262
315	-0.26992	7.00886	-3.37446	6.75067
316	-0.25947	7.00812	-3.40244	6.77513
317	-0.24902	7.00739	-3.43043	6.7996
318	-0.23914	7.00487	-3.45842	6.82407
319	-0.23442	6.98632	-3.48641	6.84853
320	-0.22969	6.96778	-3.5144	6.873
321	-0.22496	6.94923	-3.54003	6.89398
322	-0.22023	6.93069	-3.56567	6.91497
323	-0.21551	6.91214	-3.5913	6.93595
324	-0.21078	6.8936	-3.61693	6.95693
325	-0.20605	6.87505	-3.64257	6.97792
326	-0.20133	6.85651	-3.6682	6.9989
327	-0.20205	6.83803	-3.69383	7.01988
328	-0.2051	6.81957	-3.71947	7.04087
329	-0.20816	6.80112	-3.7451	7.06185
330	-0.21121	6.78267	-3.77073	7.08283
331	-0.21427	6.76422	-3.79637	7.10382
332	-0.21732	6.74576	-3.822	7.1248
333	-0.22038	6.72731	-3.8558	7.15824
334	-0.22343	6.70886	-3.8896	7.19168
335	-0.22649	6.69041	-3.9234	7.22512
336	-0.23281	6.67225	-3.9572	7.25856
337	-0.2395	6.65414	-3.991	7.292
338	-0.24618	6.63602	-4.0248	7.32544
339	-0.25286	6.6179	-4.0586	7.35888
340	-0.25955	6.59979	-4.0924	7.39232
341	-0.26623	6.58167	-4.1262	7.42576
342	-0.27292	6.56355	-4.16	7.4592
343	-0.2796	6.54544	-4.196	7.48575
344	-0.28629	6.52732	-4.232	7.5123
345	-0.29902	6.51096	-4.268	7.53885
346	-0.3158	6.49577	-4.304	7.5654
347	-0.33257	6.48057	-4.34	7.59195
348	-0.34935	6.46538	-4.376	7.6185
349	-0.36612	6.45019	-4.412	7.64505
350	-0.38289	6.435	-4.448	7.6716
351	-0.40375	6.4232	-4.484	7.69815
352	-0.42462	6.4114	-4.52	7.7247
353	-0.44548	6.3996	-4.556	7.75125
354	-0.46634	6.3878	-4.592	7.7778
355	-0.4872	6.376	-4.62786	7.80296
356	-0.50806	6.3642	-4.66373	7.82811
357	-0.52892	6.3524	-4.69959	7.85327
358	-0.54978	6.3406	-4.73546	7.87843
359	-0.57064	6.3288	-4.77132	7.90359
360	-0.5915	6.317	-4.80719	7.92874
361	-0.6111	6.3126	-4.84305	7.9539
362	-0.6307	6.3082	-4.87891	7.97906
363	-0.6503	6.3038	-4.91478	8.00421
364	-0.6699	6.2994	-4.95064	8.02937
365	-0.6895	6.295	-4.98651	8.05453
366	-0.7091	6.2906	-5.02237	8.07969
367	-0.7287	6.2862	-5.05824	8.10484
368	-0.7483	6.2818	-5.0941	8.13
369	-0.7679	6.2774	-5.1339	8.1684
370	-0.7875	6.273	-5.1737	8.2068
371	-0.80589	6.2767	-5.2135	8.2452
372	-0.82428	6.2804	-5.2533	8.2836
373	-0.84267	6.2841	-5.2931	8.322
374	-0.86106	6.2878	-5.3329	8.3604
375	-0.87945	6.2915	-5.3727	8.3988
376	-0.89784	6.2952	-5.4125	8.4372
377	-0.91623	6.2989	-5.4523	8.4756
378	-0.93462	6.3026	-5.4921	8.514
379	-0.95301	6.3063	-5.5319	8.5524
380	-0.9714	6.31	-5.5717	8.5908
381	-0.98286	6.3178	-5.6115	8.6292
382	-0.99432	6.3256	-5.64328	8.66489
383	-1.00578	6.3334	-5.67506	8.70058
384	-1.01724	6.3412	-5.70684	8.73626
385	-1.0287	6.349	-5.73862	8.77195
386	-1.04016	6.3568	-5.77041	8.80764
387	-1.05162	6.3646	-5.80219	8.84333
388	-1.06308	6.3724	-5.83397	8.87901
389	-1.07454	6.3802	-5.86575	8.9147
390	-1.086	6.388	-5.89753	8.95039
391	-1.0892	6.3928	-5.92931	8.98607
392	-1.0924	6.3976	-5.96109	9.02176
393	-1.0956	6.4024	-5.99287	9.05745
394	-1.0988	6.4072	-6.02466	9.09314
395	-1.102	6.412	-6.05644	9.12883
396	-1.1052	6.4168	-6.08822	9.16451
397	-1.1084	6.4216	-6.12	9.2002
398	-1.1116	6.4264	-6.1569	9.239
399	-1.1148	6.4312	-6.1938	9.2778
400	-1.118	6.436	-6.2307	9.3166
401	-1.117	6.4324	-6.2676	9.3554
402	-1.116	6.4288	-6.3045	9.3942
403	-1.115	6.4252	-6.3414	9.433
404	-1.114	6.4216	-6.3783	9.4718
405	-1.113	6.418	-6.4152	9.5106
406	-1.112	6.4144	-6.4521	9.5494
407	-1.111	6.4108	-6.489	9.5882
408	-1.11	6.4072	-6.5259	9.627
409	-1.109	6.4036	-6.5628	9.6658
410	-1.108	6.4	-6.5997	9.7046
411	-1.1093	6.3879	-6.6366	9.7434
412	-1.1106	6.3758	-6.6735	9.7822
413	-1.1119	6.3637	-6.7104	9.821
414	-1.1132	6.3516	-6.74093	9.8636
415	-1.1145	6.3395	-6.77147	9.9062
416	-1.1158	6.3274	-6.802	9.9488
417	-1.1171	6.3153	-6.83253	9.9914
418	-1.1184	6.3032	-6.86307	10.034
419	-1.1197	6.2911	-6.8936	10.0766
420	-1.121	6.279	-6.92413	10.1192
421	-1.1269	6.2632	-6.95467	10.1618
422	-1.1328	6.2474	-6.9852	10.2044
423	-1.1387	6.2316	-7.01573	10.247
424	-1.1446	6.2158	-7.04627	10.2896
425	-1.1505	6.2	-7.0768	10.3322
426	-1.1564	6.1842	-7.10733	10.3748
427	-1.1623	6.1684	-7.13787	10.4174
428	-1.1682	6.1526	-7.1684	10.46
429	-1.1741	6.1368	-7.19893	10.5026
430	-1.18	6.121	-7.22947	10.5452
431	-1.1867	6.1047	-7.26	10.5878
432	-1.1934	6.0884	-7.28354	10.6291
433	-1.2001	6.0721	-7.30708	10.6705
434	-1.2068	6.0558	-7.33062	10.7118
435	-1.2135	6.0395	-7.35416	10.7531
436	-1.2202	6.0232	-7.3777	10.7944
437	-1.2269	6.0069	-7.40124	10.8358
438	-1.2336	5.9906	-7.42478	10.8771
439	-1.2403	5.9743	-7.44832	10.9184
440	-1.247	5.958	-7.47186	10.9598
441	-1.2495	5.9375	-7.4954	11.0011
442	-1.252	5.917	-7.51894	11.0424
443	-1.2545	5.8965	-7.54248	11.0838
444	-1.257	5.876	-7.56602	11.1251
445	-1.2595	5.8555	-7.58956	11.1664
446	-1.262	5.835	-7.6131	11.2078
447	-1.2645	5.8145	-7.63664	11.2491
448	-1.267	5.794	-7.66018	11.2904
449	-1.2695	5.7735	-7.68372	11.3317
450	-1.272	5.753	-7.70726	11.3731
451	-1.272	5.72	-7.7308	11.4144
452	-1.272	5.687	-7.76186	11.4609
453	-1.272	5.654	-7.79292	11.5074
454	-1.272	5.621	-7.82398	11.5539
455	-1.272	5.588	-7.85504	11.6004
456	-1.272	5.555	-7.8861	11.6469
457	-1.272	5.522	-7.91716	11.6933
458	-1.272	5.489	-7.94822	11.7398
459	-1.272	5.456	-7.97928	11.7863
460	-1.272	5.423	-8.01034	11.8328
461	-1.2788	5.3732	-8.0414	11.8793
462	-1.2856	5.3234	-8.07246	11.9258
463	-1.2924	5.2736	-8.10352	11.9723
464	-1.2992	5.2238	-8.13458	12.0188
465	-1.306	5.174	-8.16564	12.0653
466	-1.3128	5.1242	-8.1967	12.1118
467	-1.3196	5.0744	-8.22776	12.1582
468	-1.3264	5.0246	-8.25882	12.2047
469	-1.3332	4.9748	-8.28988	12.2512
470	-1.34	4.925	-8.32094	12.2977
471	-1.364	4.8633	-8.352	12.3442
472	-1.388	4.8016	-8.38064	12.3843
473	-1.412	4.7399	-8.40929	12.4245
474	-1.436	4.6782	-8.43793	12.4647
475	-1.46	4.6165	-8.46658	12.5048
476	-1.484	4.5548	-8.49522	12.545
477	-1.508	4.4931	-8.52386	12.5851
478	-1.532	4.4314	-8.55251	12.6253
479	-1.556	4.3697	-8.58115	12.6654
480	-1.58	4.308	-8.6098	12.7056
481	-1.6248	4.2443	-8.63844	12.7457
482	-1.6696	4.1806	-8.66708	12.7859
483	-1.7144	4.1169	-8.69573	12.826
484	-1.7592	4.0532	-8.72437	12.8662
485	-1.804	3.9895	-8.75302	12.9063
486	-1.8488	3.9258	-8.78166	12.9465
487	-1.8936	3.8621	-8.8103	12.9866
488	-1.9384	3.7984	-8.83895	13.0268
489	-1.9832	3.7347	-8.86759	13.0669
490	-2.028	3.671	-8.89624	13.1071
491	-2.0906	3.6146	-8.92488	13.1472
492	-2.1532	3.5582	-8.95352	13.1874
493	-2.2158	3.5018	-8.98217	13.2275
494	-2.2784	3.4454	-9.01081	13.2677
495	-2.341	3.389	-9.03946	13.3079
496	-2.4036	3.3326	-9.0681	13.348
497	-2.4662	3.2762	-9.09184	13.3941
498	-2.5288	3.2198	-9.11557	13.4401
499	-2.5914	3.1634	-9.13931	13.4861
500	-2.654	3.107	-9.16304	13.5322
501	-2.7275	3.0623	-9.18678	13.5782
502	-2.801	3.0176	-9.21052	13.6243
503	-2.8745	2.9729	-9.23425	13.6703
504	-2.948	2.9282	-9.25799	13.7164
505	-3.0215	2.8835	-9.28172	13.7624
506	-3.095	2.8388	-9.30546	13.8085
507	-3.1685	2.7941	-9.3292	13.8545
508	-3.242	2.7494	-9.35293	13.9006
509	-3.3155	2.7047	-9.37667	13.9466
510	-3.389	2.66	-9.4004	13.9927
511	-3.4671	2.627	-9.42414	14.0387
512	-3.5452	2.594	-9.44788	14.0848
513	-3.6233	2.561	-9.47161	14.1308
514	-3.7014	2.528	-9.49535	14.1769
515	-3.7795	2.495	-9.51908	14.2229
516	-3.8576	2.462	-9.54282	14.269
517	-3.9357	2.429	-9.56656	14.315
518	-4.0138	2.396	-9.59029	14.3611
519	-4.0919	2.363	-9.61403	14.4071
520	-4.17	2.33	-9.63776	14.4532
521	-4.2489	2.3062	-9.6615	14.4992
522	-4.3278	2.2824	-9.68751	14.5407
523	-4.4067	2.2586	-9.71353	14.5823
524	-4.4856	2.2348	-9.73954	14.6238
525	-4.5645	2.211	-9.76556	14.6653
526	-4.6434	2.1872	-9.79157	14.7068
527	-4.7223	2.1634	-9.81759	14.7484
528	-4.8012	2.1396	-9.8436	14.7899
529	-4.8801	2.1158	-9.86961	14.8314
530	-4.959	2.092	-9.89563	14.873
531	-5.0367	2.0747	-9.92164	14.9145
532	-5.1144	2.0574	-9.94766	14.956
533	-5.1921	2.0401	-9.97367	14.9975
534	-5.2698	2.0228	-9.99969	15.0391
535	-5.3475	2.0055	-10.0257	15.0806
536	-5.4252	1.9882	-10.0517	15.1221
537	-5.5029	1.9709	-10.0777	15.1637
538	-5.5806	1.9536	-10.1037	15.2052
539	-5.6583	1.9363	-10.1298	15.2467
540	-5.736	1.919	-10.1558	15.2882
541	-5.8123	1.906	-10.1818	15.3298
542	-5.8886	1.893	-10.2078	15.3713
543	-5.9649	1.88	-10.2338	15.4128
544	-6.0412	1.867	-10.2598	15.4544
545	-6.1175	1.854	-10.2858	15.4959
546	-6.1938	1.841	-10.3119	15.5374
547	-6.2701	1.828	-10.3379	15.5789
548	-6.3464	1.815	-10.3639	15.6205
549	-6.4227	1.802	-10.3899	15.662
550	-6.499	1.789	-10.4128	15.6986
551	-6.5741	1.7788	-10.4357	15.7352
552	-6.6492	1.7686	-10.4585	15.7718
553	-6.7243	1.7584	-10.4814	15.8084
554	-6.7994	1.7482	-10.5043	15.845
555	-6.8745	1.738	-10.5271	15.8816
556	-6.9496	1.7278	-10.55	15.9182
557	-7.0247	1.7176	-10.5729	15.9548
558	-7.0998	1.7074	-10.5958	15.9914
559	-7.1749	1.6972	-10.6186	16.0279
560	-7.25	1.687	-10.6415	16.0645
561	-7.3243	1.6787	-10.6644	16.1011
562	-7.3986	1.6704	-10.6873	16.1377
563	-7.4729	1.6621	-10.7101	16.1743
564	-7.5472	1.6538	-10.733	16.2109
565	-7.6215	1.6455	-10.7559	16.2475
566	-7.6958	1.6372	-10.7787	16.2841
567	-7.7701	1.6289	-10.8016	16.3207
568	-7.8444	1.6206	-10.8245	16.3573
569	-7.9187	1.6123	-10.8474	16.3939
570	-7.993	1.604	-10.8702	16.4305
571	-8.0669	1.5971	-10.8931	16.4671
572	-8.1408	1.5902	-10.916	16.5037
573	-8.2147	1.5833	-10.9389	16.5403
574	-8.2886	1.5764	-10.9617	16.5769
575	-8.3625	1.5695	-10.9846	16.6134
576	-8.4364	1.5626	-11.0075	16.65
577	-8.5103	1.5557	-11.0303	16.6866
578	-8.5842	1.5488	-11.0532	16.7232
579	-8.6581	1.5419	-11.0761	16.7598
580	-8.732	1.535	-11.099	16.7964
581	-8.8059	1.5291	-11.1218	16.833
582	-8.8798	1.5232	-11.1447	16.8696
583	-8.9537	1.5173	-11.1719	16.9019
584	-9.0276	1.5114	-11.1991	16.9343
585	-9.1015	1.5055	-11.2262	16.9667
586	-9.1754	1.4996	-11.2534	16.999
587	-9.2493	1.4937	-11.2806	17.0313
588	-9.3232	1.4878	-11.3078	17.0637
589	-9.3971	1.4819	-11.335	17.096
590	-9.471	1.476	-11.3621	17.1284
591	-9.5449	1.4712	-11.3893	17.1607
592	-9.6188	1.4664	-11.4165	17.1931
593	-9.6927	1.4616	-11.4437	17.2254
594	-9.7666	1.4568	-11.4709	17.2578
595	-9.8405	1.452	-11.498	17.2901
596	-9.9144	1.4472	-11.5252	17.3225
597	-9.9883	1.4424	-11.5524	17.3548
598	-10.0622	1.4376	-11.5796	17.3872
599	-10.1361	1.4328	-11.6068	17.4195
600	-10.21	1.428	-11.6339	17.4519
601	-10.284	1.4238	-11.6611	17.4842
602	-10.358	1.4196	-11.6883	17.5166
603	-10.432	1.4154	-11.7155	17.5489
604	-10.506	1.4112	-11.7427	17.5813
605	-10.58	1.407	-11.7698	17.6136
606	-10.654	1.4028	-11.797	17.646
607	-10.728	1.3986	-11.8242	17.6783
608	-10.802	1.3944	-11.8514	17.7107
609	-10.876	1.3902	-11.8786	17.743
610	-10.95	1.386	-11.9057	17.7754
611	-11.025	1.3826	-11.9329	17.8077
612	-11.1	1.3792	-11.9601	17.8401
613	-11.175	1.3758	-11.9873	17.8724
614	-11.25	1.3724	-12.0145	17.9047
615	-11.325	1.369	-12.0416	17.9371
616	-11.4	1.3656	-12.0688	17.9694
617	-11.475	1.3622	-12.096	18.0018
618	-11.55	1.3588	-12.1216	18.0307
619	-11.625	1.3554	-12.1472	18.0596
620	-11.7	1.352	-12.1727	18.0885
621	-11.775	1.3492	-12.1983	18.1173
622	-11.85	1.3464	-12.2239	18.1462
623	-11.925	1.3436	-12.2495	18.1751
624	-12	1.3408	-12.2751	18.204
625	-12.075	1.338	-12.3006	18.2329
626	-12.15	1.3352	-12.3262	18.2618
627	-12.225	1.3324	-12.3518	18.2907
628	-12.3	1.3296	-12.3774	18.3195
629	-12.375	1.3268	-12.403	18.3484
630	-12.45	1.324	-12.4285	18.3773
631	-12.526	1.3218	-12.4541	18.4062
632	-12.602	1.3196	-12.4797	18.4351
633	-12.678	1.3174	-12.5053	18.464
634	-12.754	1.3152	-12.5309	18.4929
635	-12.83	1.313	-12.5565	18.5217
636	-12.906	1.3108	-12.582	18.5506
637	-12.982	1.3086	-12.6076	18.5795
638	-13.058	1.3064	-12.6332	18.6084
639	-13.134	1.3042	-12.6588	18.6373
640	-13.21	1.302	-12.6844	18.6662
641	-13.287	1.3003	-12.7099	18.6951
642	-13.364	1.2986	-12.7355	18.7239
643	-13.441	1.2969	-12.7611	18.7528
644	-13.518	1.2952	-12.7867	18.7817
645	-13.595	1.2935	-12.8123	18.8106
646	-13.672	1.2918	-12.8378	18.8395
647	-13.749	1.2901	-12.8634	18.8684
648	-13.826	1.2884	-12.889	18.8973
649	-13.903	1.2867	-12.9146	18.9261
650	-13.98	1.285	-12.9402	18.955
651	-14.057	1.2838	-12.9657	18.9839
652	-14.134	1.2826	-12.9913	19.0128
653	-14.211	1.2814	-13.0169	19.0417
654	-14.288	1.2802	-13.0425	19.0706
655	-14.365	1.279	-13.0681	19.0995
656	-14.442	1.2778	-13.0937	19.1283
657	-14.519	1.2766	-13.1192	19.1572
658	-14.596	1.2754	-13.1448	19.1861
659	-14.673	1.2742	-13.1704	19.215
660	-14.75	1.273	-13.1992	19.2449
661	-14.828	1.2722	-13.228	19.2747
662	-14.906	1.2714	-13.2568	19.3046
663	-14.984	1.2706	-13.2856	19.3345
664	-15.062	1.2698	-13.3144	19.3643
665	-15.14	1.269	-13.3432	19.3942
666	-15.218	1.2682	-13.372	19.4241
667	-15.296	1.2674	-13.4008	19.4539
668	-15.374	1.2666	-13.4296	19.4838
669	-15.452	1.2658	-13.4584	19.5137
670	-15.53	1.265	-13.4872	19.5435
671	-15.608	1.2647	-13.516	19.5734
672	-15.686	1.2644	-13.5448	19.6033
673	-15.764	1.2641	-13.5736	19.6331
674	-15.842	1.2638	-13.6024	19.663
675	-15.92	1.2635	-13.6312	19.6929
676	-15.998	1.2632	-13.66	19.7227
677	-16.076	1.2629	-13.6888	19.7526
678	-16.154	1.2626	-13.7176	19.7825
679	-16.232	1.2623	-13.7464	19.8123
680	-16.31	1.262	-13.7752	19.8422
681	-16.389	1.262	-13.804	19.8721
682	-16.468	1.262	-13.8328	19.9019
683	-16.547	1.262	-13.8616	19.9318
684	-16.626	1.262	-13.8904	19.9617
685	-16.705	1.262	-13.9192	19.9915
686	-16.784	1.262	-13.948	20.0214
687	-16.863	1.262	-13.9768	20.0513
688	-16.942	1.262	-14.0056	20.0811
689	-17.021	1.262	-14.0344	20.111
690	-17.1	1.262	-14.0632	20.1409
691	-17.18	1.2623	-14.092	20.1707
692	-17.26	1.2626	-14.1208	20.2006
693	-17.34	1.2629	-14.1496	20.2305
694	-17.42	1.2632	-14.1784	20.2603
695	-17.5	1.2635	-14.2072	20.2902
696	-17.58	1.2638	-14.236	20.3201
697	-17.66	1.2641	-14.2648	20.3499
698	-17.74	1.2644	-14.2936	20.3798
699	-17.82	1.2647	-14.3224	20.4097
700	-17.9	1.265	-14.3512	20.4395
701	-17.981	1.2657	-14.38	20.4694
702	-18.062	1.2664	-14.4088	20.4993
703	-18.143	1.2671	-14.4376	20.5291
704	-18.224	1.2678	-14.4664	20.559
705	-18.305	1.2685	-14.4915	20.5919
706	-18.386	1.2692	-14.5165	20.6249
707	-18.467	1.2699	-14.5416	20.6578
708	-18.548	1.2706	-14.5666	20.6908
709	-18.629	1.2713	-14.5917	20.7237
710	-18.71	1.272	-14.6168	20.7567
711	-18.792	1.273	-14.6418	20.7896
712	-18.874	1.274	-14.6669	20.8225
713	-18.956	1.275	-14.692	20.8555
714	-19.038	1.276	-14.717	20.8884
715	-19.12	1.277	-14.7421	20.9214
716	-19.202	1.278	-14.7671	20.9543
717	-19.284	1.279	-14.7922	20.9872
718	-19.366	1.28	-14.8173	21.0202
719	-19.448	1.281	-14.8423	21.0531
720	-19.53	1.282	-14.8674	21.0861
721	-19.613	1.2833	-14.8925	21.119
722	-19.696	1.2846	-14.9175	21.152
723	-19.779	1.2859	-14.9426	21.1849
724	-19.862	1.2872	-14.9676	21.2178
725	-19.945	1.2885	-14.9927	21.2508
726	-20.028	1.2898	-15.0177	21.2837
727	-20.111	1.2911	-15.0428	21.3167
728	-20.194	1.2924	-15.0679	21.3496
729	-20.277	1.2937	-15.0929	21.3826
730	-20.36	1.295	-15.118	21.4155
731	-20.443	1.2966	-15.1431	21.4484
732	-20.526	1.2982	-15.1681	21.4814
733	-20.609	1.2998	-15.1932	21.5143
734	-20.692	1.3014	-15.2182	21.5473
735	-20.775	1.303	-15.2433	21.5802
736	-20.858	1.3046	-15.2684	21.6132
737	-20.941	1.3062	-15.2934	21.6461
738	-21.024	1.3078	-15.3185	21.679
739	-21.107	1.3094	-15.3436	21.712
740	-21.19	1.311	-15.3686	21.7449
741	-21.274	1.3129	-15.3937	21.7779
742	-21.358	1.3148	-15.4187	21.8108
743	-21.442	1.3167	-15.4438	21.8438
744	-21.526	1.3186	-15.4689	21.8767
745	-21.61	1.3205	-15.4939	21.9096
746	-21.694	1.3224	-15.519	21.9426
747	-21.778	1.3243	-15.5441	21.9755
748	-21.862	1.3262	-15.5691	22.0085
749	-21.946	1.3281	-15.5942	22.0414
750	-22.03	1.33	-15.6192	22.0743
751	-22.115	1.3321	-15.6443	22.1073
752	-22.2	1.3342	-15.6693	22.1402
753	-22.285	1.3363	-15.6944	22.1732
754	-22.37	1.3384	-15.7195	22.2061
755	-22.455	1.3405	-15.7445	22.2391
756	-22.54	1.3426	-15.7696	22.272
757	-22.625	1.3447	-15.7949	22.3092
758	-22.71	1.3468	-15.8202	22.3465
759	-22.795	1.3489	-15.8455	22.3837
760	-22.88	1.351	-15.8708	22.421
761	-22.966	1.3533	-15.8961	22.4582
762	-23.052	1.3556	-15.9213	22.4955
763	-23.138	1.3579	-15.9466	22.5327
764	-23.224	1.3602	-15.9719	22.5699
765	-23.31	1.3625	-15.9972	22.6072
766	-23.396	1.3648	-16.0225	22.6444
767	-23.482	1.3671	-16.0478	22.6817
768	-23.568	1.3694	-16.0731	22.7189
769	-23.654	1.3717	-16.0984	22.7562
770	-23.74	1.374	-16.1237	22.7934
771	-23.827	1.3766	-16.149	22.8306
772	-23.914	1.3792	-16.1743	22.8679
773	-24.001	1.3818	-16.1995	22.9051
774	-24.088	1.3844	-16.2248	22.9424
775	-24.175	1.387	-16.2501	22.9796
776	-24.262	1.3896	-16.2754	23.0169
777	-24.349	1.3922	-16.3007	23.0541
778	-24.436	1.3948	-16.326	23.0913
779	-24.523	1.3974	-16.3513	23.1286
780	-24.61	1.4	-16.3766	23.1658
781	-24.698	1.4028	-16.4019	23.2031
782	-24.786	1.4056	-16.4272	23.2403
783	-24.874	1.4084	-16.4524	23.2776
784	-24.962	1.4112	-16.4777	23.3148
785	-25.05	1.414	-16.503	23.352
786	-25.138	1.4168	-16.5283	23.3893
787	-25.226	1.4196	-16.5536	23.4265
788	-25.314	1.4224	-16.5789	23.4638
789	-25.402	1.4252	-16.6042	23.501
790	-25.49	1.428	-16.6295	23.5383
791	-25.578	1.431	-16.6548	23.5755
792	-25.666	1.434	-16.6801	23.6127
793	-25.754	1.437	-16.7054	23.65
794	-25.842	1.44	-16.7307	23.6872
795	-25.93	1.443	-16.7559	23.7245
796	-26.018	1.446	-16.7812	23.7617
797	-26.106	1.449	-16.8065	23.799
798	-26.194	1.452	-16.8318	23.8362
799	-26.282	1.455	-16.8571	23.8734
800	-26.37	1.458	-16.8824	23.9107
801	-26.46	1.4612	-16.9077	23.9479
802	-26.55	1.4644	-16.933	23.9852
803	-26.64	1.4676	-16.9583	24.0224
804	-26.73	1.4708	-16.9836	24.0597
805	-26.82	1.474	-17.0088	24.0969
806	-26.91	1.4772	-17.0341	24.1342
807	-27	1.4804	-17.0594	24.1714
808	-27.09	1.4836	-17.0847	24.2086
809	-27.18	1.4868	-17.11	24.2459
810	-27.27	1.49	-17.1353	24.2831
811	-27.36	1.4934	-17.1606	24.3204
812	-27.45	1.4968	-17.1859	24.3576
813	-27.54	1.5002	-17.2112	24.3949
814	-27.63	1.5036	-17.2365	24.4321
815	-27.72	1.507	-17.2618	24.4693
816	-27.81	1.5104	-17.2871	24.5066
817	-27.9	1.5138	-17.3123	24.5438
818	-27.99	1.5172	-17.3376	24.5811
819	-28.08	1.5206	-17.3629	24.6183
820	-28.17	1.524	-17.3882	24.6556
821	-28.262	1.5276	-17.4135	24.6928
822	-28.354	1.5312	-17.4443	24.7302
823	-28.446	1.5348	-17.4752	24.7676
824	-28.538	1.5384	-17.506	24.805
825	-28.63	1.542	-17.5369	24.8424
826	-28.722	1.5456	-17.5677	24.8798
827	-28.814	1.5492	-17.5985	24.9172
828	-28.906	1.5528	-17.6294	24.9546
829	-28.998	1.5564	-17.6602	24.992
830	-29.09	1.56	-17.6911	25.0294
831	-29.182	1.5637	-17.7219	25.0668
832	-29.274	1.5674	-17.7527	25.1042
833	-29.366	1.5711	-17.7836	25.1416
834	-29.458	1.5748	-17.8144	25.179
835	-29.55	1.5785	-17.8453	25.2164
836	-29.642	1.5822	-17.8761	25.2538
837	-29.734	1.5859	-17.9069	25.2911
838	-29.826	1.5896	-17.9378	25.3285
839	-29.918	1.5933	-17.9686	25.366
840	-30.01	1.597	-17.9994	25.4033
841	-30.103	1.601	-18.0303	25.4407
842	-30.196	1.605	-18.0611	25.4781
843	-30.289	1.609	-18.092	25.5155
844	-30.382	1.613	-18.1228	25.5529
845	-30.475	1.617	-18.1536	25.5903
846	-30.568	1.621	-18.1845	25.6277
847	-30.661	1.625	-18.2153	25.6651
848	-30.754	1.629	-18.2462	25.7025
849	-30.847	1.633	-18.277	25.7399
850	-30.94	1.637	-18.3078	25.7773
851	-31.034	1.6411	-18.3387	25.8147
852	-31.128	1.6452	-18.3695	25.8521
853	-31.222	1.6493	-18.4004	25.8895
854	-31.316	1.6534	-18.4312	25.9269
855	-31.41	1.6575	-18.462	25.9643
856	-31.504	1.6616	-18.4929	26.0017
857	-31.598	1.6657	-18.5237	26.0391
858	-31.692	1.6698	-18.5546	26.0765
859	-31.786	1.6739	-18.5854	26.1139
860	-31.88	1.678	-18.6162	26.1513
861	-31.976	1.6823	-18.6471	26.1887
862	-32.072	1.6866	-18.6779	26.2261
863	-32.168	1.6909	-18.7088	26.2635
864	-32.264	1.6952	-18.7396	26.3009
865	-32.36	1.6995	-18.7704	26.3383
866	-32.456	1.7038	-18.8013	26.3757
867	-32.552	1.7081	-18.8321	26.4131
868	-32.648	1.7124	-18.863	26.4505
869	-32.744	1.7167	-18.8938	26.4879
870	-32.84	1.721	-18.9246	26.5253
871	-32.936	1.7255	-18.9555	26.5627
872	-33.032	1.73	-18.9863	26.6001
873	-33.128	1.7345	-19.0172	26.6375
874	-33.224	1.739	-19.048	26.6748
875	-33.32	1.7435	-19.0788	26.7123
876	-33.416	1.748	-19.1097	26.7496
877	-33.512	1.7525	-19.1405	26.787
878	-33.608	1.757	-19.1714	26.8244
879	-33.704	1.7615	-19.2022	26.8618
880	-33.8	1.766	-19.233	26.8992
881	-33.897	1.7706	-19.2639	26.9366
882	-33.994	1.7752	-19.2947	26.974
883	-34.091	1.7798	-19.3255	27.0114
884	-34.188	1.7844	-19.3564	27.0488
885	-34.285	1.789	-19.3872	27.0862
886	-34.382	1.7936	-19.4181	27.1236
887	-34.479	1.7982	-19.4489	27.161
888	-34.576	1.8028	-19.4797	27.1984
889	-34.673	1.8074	-19.5106	27.2358
890	-34.77	1.812	-19.5414	27.2732
891	-34.868	1.8168	-19.5723	27.3106
892	-34.966	1.8216	-19.6031	27.348
893	-35.064	1.8264	-19.6348	27.3831
894	-35.162	1.8312	-19.6666	27.4183
895	-35.26	1.836	-19.6983	27.4534
896	-35.358	1.8408	-19.73	27.4885
897	-35.456	1.8456	-19.7617	27.5236
898	-35.554	1.8504	-19.7934	27.5588
899	-35.652	1.8552	-19.8252	27.5939
900	-35.75	1.86	-19.8569	27.629
901	-35.849	1.865	-19.8886	27.6642
902	-35.948	1.87	-19.9203	27.6993
903	-36.047	1.875	-19.952	27.7344
904	-36.146	1.88	-19.9838	27.7696
905	-36.245	1.885	-20.0155	27.8047
906	-36.344	1.89	-20.0472	27.8398
907	-36.443	1.895	-20.0789	27.875
908	-36.542	1.9	-20.1107	27.9101
909	-36.641	1.905	-20.1424	27.9452
910	-36.74	1.91	-20.1741	27.9804
911	-36.84	1.9151	-20.2058	28.0155
912	-36.94	1.9202	-20.2376	28.0506
913	-37.04	1.9253	-20.2693	28.0857
914	-37.14	1.9304	-20.301	28.1209
915	-37.24	1.9355	-20.3327	28.156
916	-37.34	1.9406	-20.3645	28.1911
917	-37.44	1.9457	-20.3962	28.2263
918	-37.54	1.9508	-20.4279	28.2614
919	-37.64	1.9559	-20.4596	28.2965
920	-37.74	1.961	-20.4913	28.3316
921	-37.84	1.9663	-20.5231	28.3668
922	-37.94	1.9716	-20.5548	28.4019
923	-38.04	1.9769	-20.5865	28.437
924	-38.14	1.9822	-20.6182	28.4722
925	-38.24	1.9875	-20.65	28.5073
926	-38.34	1.9928	-20.6817	28.5424
927	-38.44	1.9981	-20.7134	28.5776
928	-38.54	2.0034	-20.7451	28.6127
929	-38.64	2.0087	-20.7768	28.6478
930	-38.74	2.014	-20.8086	28.683
931	-38.842	2.0194	-20.8403	28.7181
932	-38.944	2.0248	-20.872	28.7532
933	-39.046	2.0302	-20.9037	28.7884
934	-39.148	2.0356	-20.9355	28.8235
935	-39.25	2.041	-20.9672	28.8586
936	-39.352	2.0464	-20.9989	28.8937
937	-39.454	2.0518	-21.0306	28.9289
938	-39.556	2.0572	-21.0623	28.964
939	-39.658	2.0626	-21.0941	28.9991
940	-39.76	2.068	-21.1258	29.0343
941	-39.863	2.0736	-21.1575	29.0694
942	-39.966	2.0792	-21.1892	29.1045
943	-40.069	2.0848	-21.221	29.1396
944	-40.172	2.0904	-21.2527	29.1748
945	-40.275	2.096	-21.2844	29.2099
946	-40.378	2.1016	-21.3161	29.245
947	-40.481	2.1072	-21.3479	29.2802
948	-40.584	2.1128	-21.3796	29.3153
949	-40.687	2.1184	-21.4113	29.3504
950	-40.79	2.124	-21.443	29.3856
951	-40.894	2.1297	-21.4748	29.4207
952	-40.998	2.1354	-21.5065	29.4558
953	-41.102	2.1411	-21.5382	29.491
954	-41.206	2.1468	-21.5699	29.5261
955	-41.31	2.1525	-21.6016	29.5612
956	-41.414	2.1582	-21.6334	29.5964
957	-41.518	2.1639	-21.6651	29.6315
958	-41.622	2.1696	-21.6968	29.6666
959	-41.726	2.1753	-21.7285	29.7017
960	-41.83	2.181	-21.7602	29.7369
961	-41.935	2.1869	-21.792	29.772
962	-42.04	2.1928	-21.8237	29.8071
963	-42.145	2.1987	-21.8554	29.8423
964	-42.25	2.2046	-21.8871	29.8774
965	-42.355	2.2105	-21.9189	29.9125
966	-42.46	2.2164	-21.9506	29.9476
967	-42.565	2.2223	-21.9823	29.9828
968	-42.67	2.2282	-22.014	30.0179
969	-42.775	2.2341	-22.0458	30.053
970	-42.88	2.24	-22.0775	30.0882
971	-42.985	2.246	-22.1092	30.1233
972	-43.09	2.252	-22.1409	30.1584
973	-43.195	2.258	-22.1727	30.1936
974	-43.3	2.264	-22.2044	30.2287
975	-43.405	2.27	-22.2361	30.2638
976	-43.51	2.276	-22.2678	30.299
977	-43.615	2.282	-22.2995	30.3341
978	-43.72	2.288	-22.3313	30.3692
979	-43.825	2.294	-22.363	30.4044
980	-43.93	2.3	-22.3947	30.4395
981	-44.037	2.3062	-22.4264	30.4746
982	-44.144	2.3124	-22.4581	30.5097
983	-44.251	2.3186	-22.4899	30.5449
984	-44.358	2.3248	-22.5216	30.58
985	-44.465	2.331	-22.5544	30.6184
986	-44.572	2.3372	-22.5872	30.6568
987	-44.679	2.3434	-22.6199	30.6952
988	-44.786	2.3496	-22.6527	30.7336
989	-44.893	2.3558	-22.6855	30.772
990	-45	2.362	-22.7183	30.8104
991	-45.108	2.3683	-22.7511	30.8488
992	-45.216	2.3746	-22.7839	30.8873
993	-45.324	2.3809	-22.8166	30.9257
994	-45.432	2.3872	-22.8494	30.9641
995	-45.54	2.3935	-22.8822	31.0025
996	-45.648	2.3998	-22.915	31.0409
997	-45.756	2.4061	-22.9477	31.0793
998	-45.864	2.4124	-22.9805	31.1177
999	-45.972	2.4187	-23.0133	31.1561
1000	-46.08	2.425	-23.0461	31.1945

## Sheet: Figure 3b
Wavelength (nm)	Dielectric function	Dielectric function
	AuCo real part ε'	AuCo imag. part ε''
200	-0.53473	3.40582
201	-0.55027	3.40563
202	-0.56872	3.40583
203	-0.59295	3.40683
204	-0.61718	3.40783
205	-0.64365	3.41396
206	-0.67096	3.42205
207	-0.69817	3.43032
208	-0.72376	3.44137
209	-0.74935	3.45242
210	-0.77526	3.46343
211	-0.80181	3.47437
212	-0.82836	3.4853
213	-0.85704	3.49728
214	-0.88734	3.51004
215	-0.91764	3.52281
216	-0.95015	3.54001
217	-0.98347	3.55884
218	-1.0168	3.57767
219	-1.04763	3.60265
220	-1.07796	3.62888
221	-1.1083	3.65511
222	-1.13388	3.68298
223	-1.15876	3.71111
224	-1.18365	3.73923
225	-1.20554	3.76697
226	-1.22688	3.79464
227	-1.24822	3.82231
228	-1.26831	3.84844
229	-1.28798	3.87405
230	-1.30765	3.89966
231	-1.32802	3.92448
232	-1.34889	3.94873
233	-1.36976	3.97298
234	-1.39149	3.99781
235	-1.41484	4.02376
236	-1.4382	4.04971
237	-1.46153	4.0758
238	-1.48398	4.10642
239	-1.50643	4.13705
240	-1.52887	4.16768
241	-1.54863	4.19927
242	-1.56686	4.23141
243	-1.58509	4.26354
244	-1.60298	4.29548
245	-1.6191	4.32638
246	-1.63522	4.35728
247	-1.65134	4.38817
248	-1.66762	4.41934
249	-1.68402	4.45069
250	-1.70041	4.48203
251	-1.7168	4.51338
252	-1.73115	4.54803
253	-1.74542	4.58281
254	-1.75969	4.61759
255	-1.77242	4.65251
256	-1.78	4.68792
257	-1.78758	4.72333
258	-1.79515	4.75874
259	-1.80074	4.79217
260	-1.80338	4.82269
261	-1.80602	4.8532
262	-1.80867	4.88372
263	-1.81081	4.91156
264	-1.81242	4.93651
265	-1.81403	4.96146
266	-1.81564	4.98641
267	-1.81819	5.00943
268	-1.82187	5.03017
269	-1.82555	5.0509
270	-1.82923	5.07164
271	-1.8332	5.09183
272	-1.83777	5.11091
273	-1.84233	5.13
274	-1.8469	5.14908
275	-1.85169	5.16778
276	-1.85866	5.18275
277	-1.86564	5.19772
278	-1.87262	5.21268
279	-1.87959	5.22765
280	-1.89011	5.24291
281	-1.90186	5.25826
282	-1.91361	5.27362
283	-1.92536	5.28898
284	-1.9374	5.3049
285	-1.95021	5.32233
286	-1.96302	5.33976
287	-1.97584	5.35719
288	-1.98865	5.37461
289	-2.00117	5.39178
290	-2.01356	5.40882
291	-2.02595	5.42586
292	-2.03834	5.44291
293	-2.05073	5.45995
294	-2.06609	5.47563
295	-2.08155	5.49126
296	-2.09702	5.5069
297	-2.11248	5.52253
298	-2.1283	5.53864
299	-2.14686	5.55839
300	-2.16542	5.57814
301	-2.18397	5.5979
302	-2.20253	5.61765
303	-2.2207	5.63779
304	-2.23614	5.66067
305	-2.25158	5.68355
306	-2.26702	5.70642
307	-2.28246	5.7293
308	-2.2979	5.75217
309	-2.31288	5.77351
310	-2.32786	5.79483
311	-2.34285	5.81615
312	-2.35783	5.83747
313	-2.37281	5.8588
314	-2.38844	5.88211
315	-2.40433	5.90625
316	-2.42022	5.93039
317	-2.43611	5.95454
318	-2.452	5.97868
319	-2.46707	6.00348
320	-2.47986	6.03012
321	-2.49266	6.05676
322	-2.50546	6.0834
323	-2.51826	6.11005
324	-2.53105	6.13669
325	-2.54102	6.16391
326	-2.5495	6.19144
327	-2.55799	6.21897
328	-2.56647	6.2465
329	-2.57495	6.27403
330	-2.58344	6.30156
331	-2.58635	6.32707
332	-2.58848	6.3523
333	-2.59061	6.37754
334	-2.59273	6.40277
335	-2.59486	6.428
336	-2.59699	6.45323
337	-2.59618	6.47176
338	-2.59509	6.48969
339	-2.59401	6.50762
340	-2.59292	6.52555
341	-2.59184	6.54347
342	-2.59075	6.5614
343	-2.59067	6.57409
344	-2.59089	6.58518
345	-2.59111	6.59627
346	-2.59133	6.60737
347	-2.59155	6.61846
348	-2.59177	6.62955
349	-2.59395	6.63836
350	-2.59886	6.64399
351	-2.60376	6.64962
352	-2.60867	6.65526
353	-2.61357	6.66089
354	-2.61848	6.66652
355	-2.62338	6.67215
356	-2.63361	6.67796
357	-2.64467	6.6838
358	-2.65574	6.68964
359	-2.66681	6.69547
360	-2.67788	6.70131
361	-2.68895	6.70714
362	-2.70002	6.71322
363	-2.71109	6.72183
364	-2.72216	6.73044
365	-2.73324	6.73905
366	-2.74431	6.74766
367	-2.75538	6.75627
368	-2.76646	6.76488
369	-2.77736	6.77323
370	-2.78635	6.77871
371	-2.79534	6.78419
372	-2.80433	6.78967
373	-2.81333	6.79516
374	-2.82232	6.80064
375	-2.83131	6.80612
376	-2.8403	6.81161
377	-2.85131	6.81315
378	-2.8627	6.81392
379	-2.87409	6.8147
380	-2.88548	6.81547
381	-2.89688	6.81625
382	-2.90827	6.81702
383	-2.91966	6.8178
384	-2.93229	6.81745
385	-2.94734	6.81488
386	-2.96239	6.81232
387	-2.97744	6.80976
388	-2.99249	6.8072
389	-3.00754	6.80463
390	-3.02259	6.80207
391	-3.03764	6.79951
392	-3.0564	6.79492
393	-3.07796	6.78881
394	-3.09952	6.78269
395	-3.12108	6.77658
396	-3.14265	6.77046
397	-3.16421	6.76435
398	-3.18577	6.75823
399	-3.20733	6.75212
400	-3.23388	6.74699
401	-3.26506	6.74278
402	-3.29625	6.73858
403	-3.32744	6.73437
404	-3.35862	6.73017
405	-3.38981	6.72596
406	-3.42099	6.72175
407	-3.45218	6.71755
408	-3.48425	6.71477
409	-3.52067	6.71905
410	-3.55709	6.72333
411	-3.59351	6.7276
412	-3.62994	6.73188
413	-3.66636	6.73615
414	-3.70278	6.74043
415	-3.7392	6.74471
416	-3.77562	6.74898
417	-3.8102	6.75699
418	-3.84296	6.76864
419	-3.87573	6.78029
420	-3.9085	6.79195
421	-3.94126	6.8036
422	-3.97403	6.81526
423	-4.00679	6.82691
424	-4.03956	6.83856
425	-4.07232	6.85022
426	-4.10246	6.86116
427	-4.13005	6.87143
428	-4.15765	6.88169
429	-4.18524	6.89195
430	-4.21283	6.90222
431	-4.24043	6.91248
432	-4.26802	6.92274
433	-4.29561	6.93301
434	-4.32321	6.94327
435	-4.35106	6.95294
436	-4.38029	6.95944
437	-4.40952	6.96594
438	-4.43875	6.97244
439	-4.46798	6.97894
440	-4.49721	6.98543
441	-4.52644	6.99193
442	-4.55567	6.99843
443	-4.5849	7.00493
444	-4.61412	7.01143
445	-4.64493	7.01842
446	-4.6778	7.02606
447	-4.71067	7.03369
448	-4.74354	7.04132
449	-4.7764	7.04896
450	-4.80927	7.05659
451	-4.84214	7.06422
452	-4.87501	7.07185
453	-4.90787	7.07949
454	-4.94074	7.08712
455	-4.97356	7.09558
456	-5.00625	7.10584
457	-5.03895	7.1161
458	-5.07165	7.12636
459	-5.10435	7.13662
460	-5.13705	7.14689
461	-5.16974	7.15715
462	-5.20244	7.16741
463	-5.23514	7.17767
464	-5.26784	7.18794
465	-5.30054	7.1982
466	-5.33177	7.20832
467	-5.36256	7.21841
468	-5.39336	7.22849
469	-5.42416	7.23857
470	-5.45496	7.24866
471	-5.48575	7.25874
472	-5.51655	7.26882
473	-5.54735	7.27891
474	-5.57814	7.28899
475	-5.60894	7.29908
476	-5.63974	7.30916
477	-5.66962	7.31699
478	-5.69925	7.32418
479	-5.72887	7.33137
480	-5.7585	7.33856
481	-5.78813	7.34575
482	-5.81775	7.35293
483	-5.84738	7.36012
484	-5.87701	7.36731
485	-5.90663	7.3745
486	-5.93626	7.38169
487	-5.96589	7.38888
488	-5.99618	7.39455
489	-6.02796	7.39683
490	-6.05974	7.39911
491	-6.09152	7.4014
492	-6.1233	7.40368
493	-6.15508	7.40596
494	-6.18685	7.40824
495	-6.21863	7.41053
496	-6.25041	7.41281
497	-6.28219	7.41509
498	-6.31397	7.41737
499	-6.34575	7.41966
500	-6.37942	7.42092
501	-6.41689	7.42014
502	-6.45437	7.41936
503	-6.49184	7.41858
504	-6.52932	7.4178
505	-6.56679	7.41702
506	-6.60426	7.41624
507	-6.64174	7.41546
508	-6.67921	7.41468
509	-6.71669	7.4139
510	-6.75416	7.41312
511	-6.79164	7.41234
512	-6.82911	7.41156
513	-6.87222	7.41044
514	-6.91667	7.40925
515	-6.96112	7.40805
516	-7.00556	7.40686
517	-7.05001	7.40566
518	-7.09445	7.40447
519	-7.1389	7.40327
520	-7.18334	7.40208
521	-7.22779	7.40088
522	-7.27224	7.39969
523	-7.31668	7.39849
524	-7.36113	7.3973
525	-7.40557	7.3961
526	-7.45506	7.3968
527	-7.50668	7.3983
528	-7.5583	7.3998
529	-7.60992	7.4013
530	-7.66154	7.40279
531	-7.71316	7.40429
532	-7.76477	7.40579
533	-7.81639	7.40729
534	-7.86801	7.40878
535	-7.91963	7.41028
536	-7.97125	7.41178
537	-8.02287	7.41327
538	-8.07449	7.41477
539	-8.1261	7.41627
540	-8.18285	7.42313
541	-8.23975	7.43014
542	-8.29664	7.43715
543	-8.35353	7.44416
544	-8.41042	7.45117
545	-8.46731	7.45818
546	-8.5242	7.46519
547	-8.5811	7.4722
548	-8.63799	7.47921
549	-8.69488	7.48621
550	-8.75177	7.49322
551	-8.80866	7.50023
552	-8.86555	7.50724
553	-8.92245	7.51425
554	-8.98067	7.52489
555	-9.03989	7.53823
556	-9.09911	7.55157
557	-9.15833	7.5649
558	-9.21755	7.57824
559	-9.27676	7.59158
560	-9.33598	7.60491
561	-9.3952	7.61825
562	-9.45442	7.63159
563	-9.51364	7.64493
564	-9.57286	7.65826
565	-9.63207	7.6716
566	-9.69129	7.68494
567	-9.75051	7.69827
568	-9.80973	7.71161
569	-9.86902	7.7275
570	-9.9284	7.74646
571	-9.98779	7.76542
572	-10.0472	7.78438
573	-10.1066	7.80333
574	-10.1659	7.82229
575	-10.2253	7.84125
576	-10.2847	7.86021
577	-10.3441	7.87917
578	-10.4035	7.89812
579	-10.4628	7.91708
580	-10.5222	7.93604
581	-10.5816	7.955
582	-10.641	7.97396
583	-10.7004	7.99291
584	-10.7598	8.01187
585	-10.8184	8.03329
586	-10.8764	8.05666
587	-10.9345	8.08002
588	-10.9925	8.10339
589	-11.0506	8.12675
590	-11.1086	8.15011
591	-11.1666	8.17348
592	-11.2247	8.19684
593	-11.2827	8.2202
594	-11.3408	8.24357
595	-11.3988	8.26693
596	-11.4568	8.29029
597	-11.5149	8.31366
598	-11.5729	8.33702
599	-11.631	8.36038
600	-11.689	8.38375
601	-11.7471	8.40711
602	-11.8038	8.4327
603	-11.8601	8.45875
604	-11.9165	8.48479
605	-11.9729	8.51084
606	-12.0293	8.53689
607	-12.0857	8.56294
608	-12.1421	8.58899
609	-12.1985	8.61504
610	-12.2549	8.64108
611	-12.3113	8.66713
612	-12.3677	8.69318
613	-12.4241	8.71923
614	-12.4805	8.74528
615	-12.5369	8.77133
616	-12.5933	8.79737
617	-12.6497	8.82342
618	-12.7061	8.84947
619	-12.7623	8.87594
620	-12.8175	8.90421
621	-12.8727	8.93248
622	-12.9279	8.96075
623	-12.9831	8.98902
624	-13.0383	9.01729
625	-13.0935	9.04555
626	-13.1487	9.07382
627	-13.2039	9.10209
628	-13.2591	9.13036
629	-13.3143	9.15863
630	-13.3695	9.18689
631	-13.4247	9.21516
632	-13.4799	9.24343
633	-13.5351	9.2717
634	-13.5903	9.29997
635	-13.6455	9.32824
636	-13.7007	9.3565
637	-13.7559	9.38477
638	-13.8099	9.4141
639	-13.8631	9.44419
640	-13.9163	9.47429
641	-13.9695	9.50439
642	-14.0227	9.53449
643	-14.0759	9.56459
644	-14.1291	9.59469
645	-14.1823	9.62479
646	-14.2355	9.65489
647	-14.2886	9.68499
648	-14.3418	9.71509
649	-14.395	9.74519
650	-14.4482	9.77529
651	-14.5014	9.80539
652	-14.5546	9.83549
653	-14.6078	9.86559
654	-14.661	9.89569
655	-14.7142	9.92579
656	-14.7673	9.95588
657	-14.8205	9.98598
658	-14.8719	10.0159
659	-14.9231	10.0457
660	-14.9742	10.0756
661	-15.0254	10.1055
662	-15.0766	10.1354
663	-15.1277	10.1652
664	-15.1789	10.1951
665	-15.2301	10.225
666	-15.2812	10.2548
667	-15.3324	10.2847
668	-15.3836	10.3146
669	-15.4347	10.3445
670	-15.4859	10.3743
671	-15.5371	10.4042
672	-15.5882	10.4341
673	-15.6394	10.4639
674	-15.6906	10.4938
675	-15.7417	10.5237
676	-15.7929	10.5536
677	-15.8441	10.5834
678	-15.8952	10.6132
679	-15.9464	10.6421
680	-15.9977	10.671
681	-16.0489	10.6998
682	-16.1001	10.7287
683	-16.1513	10.7576
684	-16.2025	10.7864
685	-16.2537	10.8153
686	-16.3049	10.8442
687	-16.3561	10.873
688	-16.4073	10.9019
689	-16.4585	10.9307
690	-16.5098	10.9596
691	-16.5609	10.9885
692	-16.6122	11.0173
693	-16.6634	11.0462
694	-16.7146	11.0751
695	-16.7658	11.1039
696	-16.817	11.1328
697	-16.8682	11.1617
698	-16.9194	11.1905
699	-16.9706	11.2194
700	-17.0218	11.2483
701	-17.0739	11.2771
702	-17.126	11.3059
703	-17.1781	11.3347
704	-17.2302	11.3635
705	-17.2823	11.3924
706	-17.3344	11.4212
707	-17.3864	11.45
708	-17.4385	11.4788
709	-17.4906	11.5076
710	-17.5427	11.5365
711	-17.5948	11.5653
712	-17.6469	11.5941
713	-17.699	11.6229
714	-17.7511	11.6517
715	-17.8032	11.6806
716	-17.8553	11.7094
717	-17.9073	11.7382
718	-17.9594	11.767
719	-18.0115	11.7958
720	-18.0636	11.8247
721	-18.1157	11.8535
722	-18.1678	11.8823
723	-18.2199	11.9111
724	-18.2726	11.9401
725	-18.3259	11.9694
726	-18.3793	11.9986
727	-18.4326	12.0278
728	-18.486	12.057
729	-18.5393	12.0863
730	-18.5927	12.1155
731	-18.646	12.1447
732	-18.6994	12.1739
733	-18.7527	12.2031
734	-18.8061	12.2324
735	-18.8594	12.2616
736	-18.9128	12.2908
737	-18.9662	12.32
738	-19.0195	12.3492
739	-19.0729	12.3785
740	-19.1262	12.4077
741	-19.1796	12.4369
742	-19.2329	12.4661
743	-19.2863	12.4954
744	-19.3396	12.5246
745	-19.393	12.5538
746	-19.4463	12.583
747	-19.4997	12.6122
748	-19.553	12.6415
749	-19.6068	12.6714
750	-19.661	12.7021
751	-19.7152	12.7327
752	-19.7693	12.7634
753	-19.8235	12.7941
754	-19.8777	12.8248
755	-19.9319	12.8555
756	-19.9861	12.8861
757	-20.0403	12.9168
758	-20.0944	12.9475
759	-20.1486	12.9782
760	-20.2028	13.0089
761	-20.257	13.0396
762	-20.3112	13.0702
763	-20.3653	13.1009
764	-20.4195	13.1316
765	-20.4737	13.1623
766	-20.5279	13.1929
767	-20.5821	13.2236
768	-20.6363	13.2543
769	-20.6905	13.285
770	-20.7446	13.3157
771	-20.7988	13.3463
772	-20.853	13.377
773	-20.9072	13.4077
774	-20.9614	13.4384
775	-21.0156	13.4691
776	-21.0696	13.5005
777	-21.1237	13.5321
778	-21.1777	13.5637
779	-21.2318	13.5953
780	-21.2858	13.627
781	-21.3398	13.6586
782	-21.3939	13.6902
783	-21.4479	13.7218
784	-21.502	13.7534
785	-21.556	13.785
786	-21.6101	13.8166
787	-21.6641	13.8482
788	-21.7181	13.8798
789	-21.7722	13.9115
790	-21.8262	13.9431
791	-21.8803	13.9747
792	-21.9343	14.0063
793	-21.9884	14.0379
794	-22.0424	14.0695
795	-22.0964	14.1011
796	-22.1505	14.1327
797	-22.2045	14.1643
798	-22.2586	14.1959
799	-22.3126	14.2276
800	-22.3666	14.2592
801	-22.4207	14.2908
802	-22.4747	14.3224
803	-22.5288	14.354
804	-22.5828	14.3857
805	-22.6369	14.4176
806	-22.6909	14.4496
807	-22.745	14.4815
808	-22.799	14.5134
809	-22.853	14.5453
810	-22.9071	14.5772
811	-22.9611	14.6091
812	-23.0152	14.641
813	-23.0692	14.673
814	-23.1233	14.7049
815	-23.1773	14.7368
816	-23.2314	14.7687
817	-23.2854	14.8006
818	-23.3395	14.8325
819	-23.3935	14.8645
820	-23.4476	14.8964
821	-23.5016	14.9283
822	-23.5557	14.9602
823	-23.6097	14.9921
824	-23.6638	15.0241
825	-23.7178	15.056
826	-23.7719	15.0879
827	-23.8259	15.1198
828	-23.88	15.1517
829	-23.934	15.1837
830	-23.9881	15.2156
831	-24.0421	15.2475
832	-24.0961	15.2794
833	-24.1502	15.3113
834	-24.2042	15.3432
835	-24.2583	15.3751
836	-24.3124	15.407
837	-24.3665	15.439
838	-24.4206	15.4709
839	-24.4747	15.5028
840	-24.5288	15.5347
841	-24.5829	15.5666
842	-24.637	15.5985
843	-24.6911	15.6304
844	-24.7452	15.6623
845	-24.7993	15.6942
846	-24.8534	15.7261
847	-24.9075	15.7581
848	-24.9616	15.79
849	-25.0157	15.8219
850	-25.0698	15.8538
851	-25.1239	15.8857
852	-25.1779	15.9176
853	-25.232	15.9495
854	-25.2861	15.9814
855	-25.3402	16.0133
856	-25.3943	16.0452
857	-25.4484	16.0771
858	-25.5025	16.109
859	-25.5566	16.141
860	-25.6107	16.1729
861	-25.6648	16.2048
862	-25.7189	16.2367
863	-25.773	16.2686
864	-25.8271	16.3005
865	-25.8812	16.3324
866	-25.9353	16.3643
867	-25.9894	16.3962
868	-26.0435	16.4275
869	-26.0976	16.4587
870	-26.1517	16.4899
871	-26.2058	16.5211
872	-26.2599	16.5523
873	-26.3139	16.5835
874	-26.3681	16.6147
875	-26.4221	16.6459
876	-26.4762	16.6772
877	-26.5303	16.7084
878	-26.5844	16.7396
879	-26.6385	16.7708
880	-26.6926	16.802
881	-26.7467	16.8332
882	-26.8008	16.8644
883	-26.8549	16.8956
884	-26.909	16.9269
885	-26.9631	16.9581
886	-27.0172	16.9893
887	-27.0713	17.0205
888	-27.1254	17.0517
889	-27.1795	17.0829
890	-27.2336	17.1141
891	-27.2877	17.1453
892	-27.3418	17.1765
893	-27.3959	17.2078
894	-27.45	17.239
895	-27.504	17.2702
896	-27.5582	17.3014
897	-27.6122	17.3326
898	-27.6663	17.3638
899	-27.7204	17.395
900	-27.7745	17.4262
901	-27.8286	17.4575
902	-27.8827	17.4887
903	-27.9373	17.5186
904	-27.9921	17.5478
905	-28.0469	17.577
906	-28.1017	17.6062
907	-28.1565	17.6355
908	-28.2113	17.6647
909	-28.2661	17.6939
910	-28.3209	17.7231
911	-28.3757	17.7524
912	-28.4305	17.7816
913	-28.4853	17.8108
914	-28.5401	17.84
915	-28.5949	17.8693
916	-28.6497	17.8985
917	-28.7045	17.9277
918	-28.7593	17.9569
919	-28.8141	17.9861
920	-28.8689	18.0154
921	-28.9237	18.0446
922	-28.9784	18.0738
923	-29.0332	18.103
924	-29.088	18.1323
925	-29.1428	18.1615
926	-29.1976	18.1907
927	-29.2524	18.2199
928	-29.3072	18.2492
929	-29.362	18.2784
930	-29.4169	18.3076
931	-29.4716	18.3368
932	-29.5264	18.3661
933	-29.5812	18.3953
934	-29.636	18.4245
935	-29.6908	18.4537
936	-29.7456	18.4829
937	-29.8004	18.5122
938	-29.8552	18.5414
939	-29.91	18.5706
940	-29.9648	18.5998
941	-30.0211	18.6278
942	-30.0788	18.6546
943	-30.1365	18.6814
944	-30.1943	18.7081
945	-30.252	18.7349
946	-30.3097	18.7617
947	-30.3674	18.7885
948	-30.4251	18.8153
949	-30.4828	18.842
950	-30.5405	18.8688
951	-30.5982	18.8956
952	-30.6559	18.9224
953	-30.7136	18.9491
954	-30.7713	18.9759
955	-30.829	19.0027
956	-30.8867	19.0295
957	-30.9444	19.0563
958	-31.0021	19.083
959	-31.0599	19.1098
960	-31.1176	19.1366
961	-31.1753	19.1634
962	-31.233	19.1901
963	-31.2907	19.2169
964	-31.3484	19.2437
965	-31.4061	19.2705
966	-31.4638	19.2973
967	-31.5215	19.324
968	-31.5792	19.3508
969	-31.6369	19.3776
970	-31.6946	19.4044
971	-31.7523	19.4311
972	-31.81	19.4579
973	-31.8677	19.4847
974	-31.9255	19.5115
975	-31.9831	19.5383
976	-32.0409	19.565
977	-32.0986	19.5918
978	-32.1563	19.6186
979	-32.214	19.6454
980	-32.2717	19.6721
981	-32.3294	19.6989
982	-32.388	19.7256
983	-32.4502	19.7517
984	-32.5125	19.7777
985	-32.5748	19.8038
986	-32.637	19.8299
987	-32.6993	19.856
988	-32.7616	19.8821
989	-32.8239	19.9081
990	-32.8861	19.9342
991	-32.9484	19.9603
992	-33.0107	19.9864
993	-33.0729	20.0125
994	-33.1352	20.0385
995	-33.1975	20.0646
996	-33.2597	20.0907
997	-33.322	20.1168
998	-33.3843	20.1428
999	-33.4466	20.1689
1000	-33.5088	20.195

## Sheet: Figure 3c
Wavelength (nm)	Extinction <µext>	Extinction <µext>
	Experimental	Mie theory
200	27.3942	24.2965
201	27.4548	24.3201
202	27.5145	24.3608
203	27.5739	24.4356
204	27.6309	24.5114
205	27.6762	24.6133
206	27.7218	24.7236
207	27.7628	24.8341
208	27.8013	24.9422
209	27.8358	25.05
210	27.8669	25.1592
211	27.8884	25.2705
212	27.91	25.3815
213	27.9249	25.5067
214	27.9338	25.6425
215	27.9366	25.7779
216	27.9313	25.9327
217	27.9203	26.0939
218	27.907	26.2536
219	27.8874	26.4052
220	27.8629	26.5523
221	27.8349	26.6954
222	27.8033	26.8079
223	27.7694	26.9124
224	27.7302	27.0128
225	27.6869	27.0906
226	27.6434	27.1607
227	27.5969	27.2268
228	27.5458	27.2805
229	27.4946	27.3277
230	27.436	27.3712
231	27.3784	27.4151
232	27.3196	27.4582
233	27.2577	27.4978
234	27.1915	27.5389
235	27.1268	27.5856
236	27.0591	27.6287
237	26.9929	27.6676
238	26.9215	27.6959
239	26.846	27.7195
240	26.7714	27.7382
241	26.6954	27.7372
242	26.615	27.7229
243	26.535	27.7041
244	26.4494	27.6793
245	26.3599	27.6418
246	26.2704	27.601
247	26.1802	27.5565
248	26.0845	27.5089
249	25.9873	27.458
250	25.8908	27.4034
251	25.7878	27.346
252	25.684	27.2707
253	25.5767	27.1914
254	25.472	27.1087
255	25.3602	27.0152
256	25.2462	26.8948
257	25.1324	26.7721
258	25.0163	26.6474
259	24.8974	26.5151
260	24.7753	26.373
261	24.6564	26.2309
262	24.5366	26.088
263	24.4124	25.9467
264	24.2904	25.8074
265	24.1686	25.6678
266	24.045	25.5285
267	23.9233	25.396
268	23.7996	25.2717
269	23.6792	25.147
270	23.5572	25.0219
271	23.435	24.8994
272	23.3138	24.7809
273	23.1914	24.6621
274	23.0673	24.543
275	22.9477	24.4253
276	22.8329	24.3228
277	22.7163	24.22
278	22.5989	24.1171
279	22.4838	24.0138
280	22.3689	23.922
281	22.2548	23.8344
282	22.1416	23.7462
283	22.0297	23.6574
284	21.921	23.5681
285	21.8126	23.4777
286	21.7017	23.3873
287	21.601	23.2963
288	21.4988	23.2048
289	21.4023	23.1124
290	21.3086	23.0193
291	21.2146	22.9264
292	21.1209	22.833
293	21.0263	22.7392
294	20.9388	22.6565
295	20.8554	22.5736
296	20.7721	22.4908
297	20.6898	22.4074
298	20.6051	22.3234
299	20.5249	22.2383
300	20.4452	22.1525
301	20.367	22.0663
302	20.2898	21.9794
303	20.2151	21.8899
304	20.1448	21.7868
305	20.0736	21.6831
306	20.0053	21.5795
307	19.9329	21.4755
308	19.8632	21.371
309	19.7967	21.2686
310	19.7313	21.1659
311	19.6644	21.0635
312	19.6005	20.9609
313	19.5367	20.8579
314	19.4809	20.7517
315	19.4224	20.6439
316	19.371	20.5362
317	19.3145	20.4284
318	19.2603	20.3203
319	19.2031	20.209
320	19.1507	20.0893
321	19.098	19.9702
322	19.0459	19.8513
323	18.9984	19.7325
324	18.9484	19.6139
325	18.9009	19.4895
326	18.8542	19.3626
327	18.8061	19.2362
328	18.761	19.1105
329	18.7176	18.9853
330	18.6715	18.8606
331	18.6274	18.7331
332	18.5788	18.6058
333	18.5387	18.4794
334	18.4937	18.3539
335	18.4527	18.2292
336	18.4083	18.1058
337	18.3612	17.9928
338	18.3181	17.8814
339	18.2706	17.7708
340	18.2304	17.661
341	18.1716	17.5524
342	18.1236	17.4444
343	18.0771	17.3487
344	18.029	17.257
345	17.9815	17.166
346	17.9363	17.0758
347	17.8901	16.9861
348	17.8414	16.897
349	17.792	16.8152
350	17.7457	16.743
351	17.6948	16.6714
352	17.6449	16.6002
353	17.5999	16.5293
354	17.5507	16.4589
355	17.5013	16.3888
356	17.4459	16.3248
357	17.396	16.2618
358	17.3497	16.1991
359	17.2989	16.1366
360	17.2499	16.0743
361	17.1951	16.0125
362	17.1397	15.9503
363	17.0866	15.8837
364	17.0358	15.8174
365	16.9877	15.7512
366	16.9304	15.6855
367	16.8793	15.62
368	16.8298	15.5548
369	16.7681	15.49
370	16.7147	15.4289
371	16.6853	15.3683
372	16.6343	15.3079
373	16.5778	15.2478
374	16.5275	15.1879
375	16.4756	15.1282
376	16.4231	15.069
377	16.3724	15.0187
378	16.3148	14.9702
379	16.26	14.9219
380	16.2086	14.8737
381	16.1563	14.8259
382	16.1046	14.7783
383	16.0534	14.7307
384	16.0009	14.6863
385	15.9471	14.6477
386	15.8988	14.6093
387	15.8482	14.571
388	15.7985	14.5327
389	15.7462	14.4945
390	15.6954	14.4564
391	15.6455	14.4185
392	15.5946	14.3867
393	15.5434	14.3594
394	15.4944	14.332
395	15.4436	14.3046
396	15.3911	14.2772
397	15.3373	14.2497
398	15.2875	14.2221
399	15.2381	14.1944
400	15.1884	14.1676
401	15.1371	14.1416
402	15.088	14.1151
403	15.0396	14.0883
404	14.9909	14.0609
405	14.9448	14.0332
406	14.8969	14.0052
407	14.8498	13.9768
408	14.8003	13.9457
409	14.7546	13.9031
410	14.7066	13.8598
411	14.6525	13.816
412	14.6057	13.7716
413	14.5565	13.7266
414	14.5081	13.681
415	14.46	13.6348
416	14.4124	13.5882
417	14.3625	13.534
418	14.3118	13.4725
419	14.2626	13.4108
420	14.2158	13.3487
421	14.1673	13.2865
422	14.1191	13.2241
423	14.0722	13.1614
424	14.0276	13.0985
425	13.9825	13.0353
426	13.9383	12.9732
427	13.8945	12.9121
428	13.8498	12.8509
429	13.8079	12.7896
430	13.7642	12.7284
431	13.7215	12.6672
432	13.6748	12.606
433	13.6302	12.5448
434	13.5837	12.4835
435	13.5368	12.4233
436	13.4887	12.368
437	13.4405	12.3126
438	13.3956	12.2572
439	13.3487	12.2017
440	13.3026	12.1461
441	13.2564	12.0905
442	13.2088	12.0348
443	13.159	11.9791
444	13.1118	11.9233
445	13.0628	11.8665
446	13.0138	11.8082
447	12.9647	11.7499
448	12.9179	11.6914
449	12.8685	11.6329
450	12.8203	11.5743
451	12.7598	11.5157
452	12.713	11.4571
453	12.6662	11.3984
454	12.6176	11.3397
455	12.5699	11.2799
456	12.5222	11.2177
457	12.4751	11.1555
458	12.4282	11.0935
459	12.3794	11.0315
460	12.3298	10.9695
461	12.2789	10.9078
462	12.2273	10.8461
463	12.1761	10.7845
464	12.1238	10.7231
465	12.0708	10.6617
466	12.019	10.6014
467	11.9673	10.5414
468	11.9129	10.4816
469	11.8594	10.422
470	11.8056	10.3625
471	11.751	10.3033
472	11.6955	10.2442
473	11.6384	10.1853
474	11.5801	10.1266
475	11.5244	10.0681
476	11.4675	10.0099
477	11.4106	9.95481
478	11.3529	9.90071
479	11.2953	9.84678
480	11.2371	9.79299
481	11.1791	9.73941
482	11.1189	9.686
483	11.0595	9.63274
484	11.0008	9.57966
485	10.9381	9.52675
486	10.8784	9.47406
487	10.8167	9.42156
488	10.7539	9.37039
489	10.6932	9.3219
490	10.6326	9.27348
491	10.5708	9.22518
492	10.5075	9.17697
493	10.4464	9.12884
494	10.3834	9.08079
495	10.3189	9.03282
496	10.2562	8.985
497	10.192	8.93726
498	10.1296	8.88963
499	10.064	8.84209
500	9.9994	8.79445
501	9.93587	8.74645
502	9.87111	8.69845
503	9.80503	8.65047
504	9.73997	8.60251
505	9.67214	8.55457
506	9.60774	8.50672
507	9.54078	8.4589
508	9.47412	8.41112
509	9.40599	8.36338
510	9.33881	8.31571
511	9.26272	8.26811
512	9.19722	8.22059
513	9.13209	8.16979
514	9.06652	8.11821
515	9.00147	8.06666
516	8.93583	8.01519
517	8.87026	7.96376
518	8.80571	7.91238
519	8.74109	7.86106
520	8.67713	7.80981
521	8.61398	7.75869
522	8.55082	7.70764
523	8.48774	7.6567
524	8.42597	7.60584
525	8.36311	7.5551
526	8.30251	7.49997
527	8.2403	7.44308
528	8.17905	7.38637
529	8.11764	7.32984
530	8.05719	7.2735
531	7.99615	7.21739
532	7.93717	7.16149
533	7.87869	7.1058
534	7.81992	7.05033
535	7.76085	6.99509
536	7.70384	6.94011
537	7.6466	6.88538
538	7.5898	6.8309
539	7.53403	6.77668
540	7.47797	6.71692
541	7.42365	6.65743
542	7.36788	6.59836
543	7.31379	6.53971
544	7.25973	6.48148
545	7.20703	6.42368
546	7.15471	6.36633
547	7.10284	6.3094
548	7.05125	6.25293
549	6.99976	6.19689
550	6.94762	6.14129
551	6.89753	6.08617
552	6.84753	6.03149
553	6.7971	5.97725
554	6.74848	5.92155
555	6.69919	5.86497
556	6.6515	5.80899
557	6.60236	5.7536
558	6.55508	5.69878
559	6.50602	5.64454
560	6.45961	5.59086
561	6.41344	5.53777
562	6.36768	5.48525
563	6.3212	5.43328
564	6.27503	5.38188
565	6.23089	5.33103
566	6.18741	5.28074
567	6.14389	5.231
568	6.10008	5.1818
569	6.05796	5.13263
570	6.01529	5.08343
571	5.97343	5.03485
572	5.9311	4.98686
573	5.89093	4.93945
574	5.8471	4.89262
575	5.80766	4.84637
576	5.76759	4.80069
577	5.72758	4.75557
578	5.68632	4.71101
579	5.64879	4.66698
580	5.61056	4.6235
581	5.57089	4.58055
582	5.53319	4.53813
583	5.49448	4.49622
584	5.45652	4.45483
585	5.41981	4.41404
586	5.38384	4.37386
587	5.34649	4.33419
588	5.30901	4.29503
589	5.27234	4.25636
590	5.2386	4.21818
591	5.20355	4.18049
592	5.16765	4.14327
593	5.13354	4.10651
594	5.1007	4.07022
595	5.06597	4.03438
596	5.03212	3.999
597	4.99999	3.96405
598	4.96788	3.92955
599	4.93462	3.89547
600	4.90228	3.86181
601	4.86782	3.82857
602	4.83312	3.79615
603	4.80196	3.76423
604	4.7719	3.7327
605	4.73963	3.70156
606	4.71022	3.67081
607	4.67942	3.64043
608	4.64999	3.61041
609	4.61898	3.58077
610	4.58798	3.55148
611	4.55798	3.52256
612	4.5293	3.49399
613	4.49936	3.46576
614	4.46948	3.43787
615	4.44166	3.41031
616	4.41348	3.38308
617	4.38781	3.35617
618	4.36075	3.32958
619	4.33259	3.30337
620	4.3049	3.27774
621	4.27813	3.25241
622	4.2534	3.22739
623	4.22529	3.20265
624	4.19988	3.1782
625	4.17344	3.15403
626	4.14856	3.13015
627	4.124	3.10655
628	4.09855	3.08321
629	4.07281	3.06014
630	4.0481	3.03733
631	4.02289	3.01479
632	3.99739	2.9925
633	3.97388	2.97047
634	3.94992	2.94868
635	3.92532	2.92713
636	3.90155	2.90583
637	3.87864	2.88477
638	3.85463	2.86424
639	3.83165	2.84416
640	3.80794	2.8243
641	3.78601	2.80466
642	3.76187	2.78523
643	3.7399	2.766
644	3.71732	2.74699
645	3.69665	2.72817
646	3.67297	2.70956
647	3.65229	2.69116
648	3.63158	2.67294
649	3.60852	2.65492
650	3.58765	2.63708
651	3.56656	2.61944
652	3.54544	2.60198
653	3.52356	2.58469
654	3.50253	2.56759
655	3.48388	2.55066
656	3.46416	2.53392
657	3.4434	2.51734
658	3.42604	2.50132
659	3.4067	2.48551
660	3.38735	2.46985
661	3.36564	2.45435
662	3.34727	2.439
663	3.32822	2.4238
664	3.30966	2.40875
665	3.29287	2.39384
666	3.27472	2.37908
667	3.25706	2.36447
668	3.23942	2.34999
669	3.22091	2.33565
670	3.20248	2.32145
671	3.1834	2.30739
672	3.16461	2.29346
673	3.14764	2.27966
674	3.12966	2.266
675	3.11137	2.25246
676	3.09346	2.23905
677	3.07861	2.22576
678	3.06214	2.21259
679	3.04336	2.19953
680	3.02562	2.18659
681	3.00603	2.17377
682	2.9872	2.16107
683	2.96959	2.14848
684	2.95307	2.13601
685	2.93535	2.12365
686	2.91908	2.1114
687	2.90325	2.09927
688	2.8883	2.08724
689	2.87484	2.07532
690	2.86098	2.06351
691	2.84674	2.0518
692	2.83386	2.0402
693	2.82112	2.0287
694	2.80862	2.01731
695	2.7965	2.00601
696	2.7831	1.99481
697	2.77029	1.98371
698	2.75738	1.9727
699	2.74326	1.96179
700	2.72825	1.95097
701	2.71426	1.94013
702	2.70075	1.92937
703	2.68516	1.91871
704	2.67032	1.90814
705	2.65625	1.89766
706	2.64297	1.88727
707	2.62911	1.87697
708	2.61607	1.86676
709	2.60295	1.85663
710	2.58889	1.84659
711	2.57601	1.83664
712	2.56253	1.82677
713	2.54945	1.81699
714	2.53519	1.80728
715	2.52261	1.79766
716	2.51127	1.78812
717	2.49846	1.77865
718	2.48653	1.76927
719	2.47566	1.75996
720	2.46625	1.75073
721	2.4523	1.74158
722	2.43942	1.7325
723	2.43015	1.7235
724	2.41791	1.7145
725	2.40529	1.70549
726	2.39397	1.69657
727	2.38206	1.68771
728	2.37124	1.67893
729	2.35999	1.67021
730	2.34747	1.66157
731	2.33608	1.653
732	2.32096	1.6445
733	2.30981	1.63607
734	2.29717	1.6277
735	2.28459	1.6194
736	2.2713	1.61118
737	2.26276	1.60301
738	2.25267	1.59491
739	2.24066	1.58688
740	2.23139	1.57891
741	2.22724	1.571
742	2.21566	1.56315
743	2.20783	1.55537
744	2.19726	1.54764
745	2.18726	1.53998
746	2.17936	1.53238
747	2.16948	1.52483
748	2.15863	1.51735
749	2.14635	1.50989
750	2.13694	1.50246
751	2.12906	1.49509
752	2.11695	1.48778
753	2.10646	1.48052
754	2.09749	1.47332
755	2.0867	1.46617
756	2.07614	1.45908
757	2.0682	1.45204
758	2.06087	1.44506
759	2.04969	1.43813
760	2.0431	1.43125
761	2.03557	1.42443
762	2.02834	1.41765
763	2.02068	1.41093
764	2.01136	1.40425
765	2.00435	1.39763
766	1.99658	1.39106
767	1.98567	1.38453
768	1.97866	1.37806
769	1.97187	1.37163
770	1.96471	1.36524
771	1.95764	1.35891
772	1.95044	1.35262
773	1.94227	1.34638
774	1.93177	1.34019
775	1.92344	1.33404
776	1.91314	1.32795
777	1.90628	1.32192
778	1.89535	1.31592
779	1.88188	1.30997
780	1.8743	1.30407
781	1.86721	1.2982
782	1.86027	1.29238
783	1.85316	1.28661
784	1.84398	1.28087
785	1.83442	1.27517
786	1.82688	1.26951
787	1.8183	1.26389
788	1.80842	1.25831
789	1.79779	1.25277
790	1.78999	1.24727
791	1.78527	1.24181
792	1.7794	1.23638
793	1.77132	1.231
794	1.76433	1.22565
795	1.76041	1.22033
796	1.75603	1.21506
797	1.74793	1.20982
798	1.73951	1.20461
799	1.72926	1.19944
800	1.72653	1.19431
801	1.72057	1.18921
802	1.71277	1.18415
803	1.70637	1.17912
804	1.70381	1.17413
805	1.69883	1.16917
806	1.6937	1.16424
807	1.69004	1.15935
808	1.68404	1.15449
809	1.67651	1.14967
810	1.66924	1.14487
811	1.66383	1.14011
812	1.65726	1.13538
813	1.64822	1.13068
814	1.6402	1.12601
815	1.64028	1.12137
816	1.63085	1.11676
817	1.62593	1.11218
818	1.6218	1.10763
819	1.61569	1.10312
820	1.60803	1.09863
821	1.60196	1.09417
822	1.59626	1.08974
823	1.58634	1.08533
824	1.58086	1.08096
825	1.57677	1.07661
826	1.57353	1.0723
827	1.56591	1.068
828	1.56042	1.06374
829	1.55528	1.0595
830	1.55055	1.05529
831	1.54477	1.05111
832	1.53923	1.04695
833	1.53042	1.04282
834	1.52778	1.03872
835	1.52148	1.03464
836	1.51448	1.03058
837	1.50891	1.02655
838	1.50325	1.02254
839	1.49761	1.01856
840	1.48947	1.01461
841	1.47844	1.01067
842	1.47288	1.00677
843	1.46798	1.00288
844	1.4621	0.99902
845	1.45391	0.99519
846	1.45105	0.99137
847	1.44273	0.98758
848	1.43637	0.98382
849	1.43828	0.98007
850	1.4329	0.97635
851	1.38846	0.97266
852	1.38297	0.96898
853	1.37743	0.96533
854	1.37177	0.9617
855	1.36617	0.95809
856	1.36155	0.9545
857	1.35765	0.95093
858	1.35221	0.94738
859	1.34655	0.94386
860	1.34218	0.94035
861	1.33749	0.93687
862	1.33302	0.93341
863	1.32899	0.92996
864	1.3237	0.92654
865	1.31971	0.92314
866	1.31455	0.91976
867	1.30933	0.91639
868	1.30435	0.91304
869	1.30079	0.90971
870	1.2957	0.9064
871	1.29126	0.90311
872	1.28699	0.89983
873	1.28208	0.89658
874	1.27857	0.89334
875	1.27464	0.89012
876	1.27025	0.88692
877	1.26581	0.88374
878	1.2617	0.88058
879	1.25732	0.87744
880	1.25373	0.87431
881	1.24942	0.8712
882	1.24539	0.86811
883	1.24085	0.86503
884	1.23662	0.86198
885	1.23248	0.85894
886	1.22898	0.85591
887	1.22519	0.85291
888	1.22088	0.84992
889	1.21654	0.84694
890	1.21234	0.84398
891	1.20811	0.84105
892	1.20404	0.83812
893	1.20026	0.83521
894	1.19561	0.83232
895	1.19148	0.82945
896	1.18727	0.82659
897	1.18301	0.82375
898	1.17933	0.82092
899	1.17491	0.8181
900	1.17131	0.81531
901	1.16694	0.81252
902	1.16235	0.80976
903	1.15844	0.80697
904	1.15428	0.80419
905	1.15021	0.80143
906	1.14606	0.79867
907	1.1422	0.79594
908	1.13869	0.79321
909	1.1348	0.79051
910	1.13107	0.78781
911	1.12702	0.78513
912	1.12331	0.78247
913	1.11968	0.77982
914	1.1157	0.77719
915	1.11247	0.77457
916	1.10829	0.77196
917	1.10403	0.76937
918	1.10076	0.76678
919	1.09694	0.76422
920	1.09336	0.76167
921	1.09019	0.75913
922	1.08667	0.7566
923	1.08288	0.75409
924	1.07921	0.75159
925	1.07604	0.74911
926	1.07289	0.74663
927	1.06977	0.74417
928	1.06628	0.74173
929	1.06283	0.73929
930	1.0597	0.73687
931	1.05653	0.73446
932	1.05342	0.73207
933	1.05068	0.72968
934	1.04722	0.72731
935	1.044	0.72495
936	1.04058	0.7226
937	1.03731	0.72027
938	1.03403	0.71794
939	1.03089	0.71563
940	1.02792	0.71333
941	1.0244	0.71099
942	1.02073	0.7086
943	1.01731	0.70623
944	1.0143	0.70387
945	1.01134	0.70153
946	1.008	0.69919
947	1.00482	0.69687
948	1.00221	0.69456
949	0.99942	0.69226
950	0.99675	0.68998
951	0.99369	0.6877
952	0.9905	0.68544
953	0.98784	0.68319
954	0.98509	0.68095
955	0.98258	0.67872
956	0.97979	0.67651
957	0.97732	0.67431
958	0.97479	0.67211
959	0.97243	0.66993
960	0.96974	0.66776
961	0.96723	0.6656
962	0.9646	0.66345
963	0.96213	0.66131
964	0.95955	0.65919
965	0.95672	0.65707
966	0.95432	0.65496
967	0.95196	0.65287
968	0.94973	0.65079
969	0.94666	0.64871
970	0.94398	0.64665
971	0.94129	0.6446
972	0.93864	0.64255
973	0.93564	0.64052
974	0.93324	0.6385
975	0.93031	0.63649
976	0.92754	0.63449
977	0.92519	0.63249
978	0.92298	0.63051
979	0.92036	0.62854
980	0.91733	0.62658
981	0.9145	0.62462
982	0.91194	0.62266
983	0.90914	0.62061
984	0.90665	0.61857
985	0.90435	0.61654
986	0.90149	0.61452
987	0.89881	0.61251
988	0.89625	0.61051
989	0.89384	0.60852
990	0.89127	0.60654
991	0.88859	0.60458
992	0.88601	0.60262
993	0.88306	0.60067
994	0.88048	0.59873
995	0.8788	0.5968
996	0.87737	0.59489
997	0.87571	0.59298
998	0.8736	0.59108
999	0.87128	0.58919
1000	0.86901	0.58731

## Sheet: Figure 3d
Wavelength (nm)	Real part ε'	Real part ε'	Real part ε'	Real part ε'	Real part ε'	Real part ε'	Real part ε'		Wavelength (nm)	Imaginary part ε''	Imaginary part ε''	Imaginary part ε''	Imaginary part ε''	Imaginary part ε''	Imaginary part ε''	Imaginary part ε''
	Au (exp.)	Au(24)Co(8) SRO-	Au(26)Co(6) SRO-	Au(28)Co(4) SRO-	Au(24)Co(8) SQS	Au(26)Co(6) SQS	Au(28)Co(4) SQS			Au (exp.)	Au(24)Co(8) SRO-	Au(26)Co(6) SRO-	Au(28)Co(4) SRO-	Au(24)Co(8) SQS	Au(26)Co(6) SQS	Au(28)Co(4) SQS
200	0.41282	-0.90536	-0.53463	-0.36179	-0.88433	-0.69012	-0.47118		200	3.52385	3.16009	3.40582	3.43725	3.47095	3.40328	3.38839
201	0.39821	-0.93927	-0.55017	-0.36706	-0.90619	-0.70818	-0.4835		201	3.5527	3.1517	3.40563	3.45018	3.48371	3.40985	3.3912
202	0.38361	-0.97629	-0.56856	-0.36999	-0.92869	-0.72741	-0.49722		202	3.58155	3.14755	3.40583	3.4613	3.49729	3.41651	3.39364
203	0.36901	-1.01974	-0.59279	-0.3681	-0.95252	-0.74902	-0.51379		203	3.6104	3.15212	3.40682	3.46872	3.51259	3.42334	3.39533
204	0.35441	-1.06319	-0.61703	-0.36621	-0.97635	-0.77064	-0.53036		204	3.63925	3.15669	3.40782	3.47614	3.52788	3.43017	3.39701
205	0.33981	-1.10239	-0.64347	-0.36708	-1.00048	-0.79484	-0.55002		205	3.6681	3.16983	3.41391	3.47597	3.54472	3.43863	3.39929
206	0.32521	-1.13993	-0.67079	-0.36904	-1.02474	-0.82006	-0.57088		206	3.69695	3.18634	3.422	3.47284	3.56216	3.44773	3.40179
207	0.31061	-1.17717	-0.698	-0.37153	-1.04903	-0.84538	-0.59192		207	3.7258	3.20269	3.43024	3.46964	3.5797	3.45703	3.40444
208	0.29601	-1.2094	-0.72359	-0.38303	-1.07388	-0.87251	-0.61596		208	3.75465	3.21648	3.4413	3.4652	3.59899	3.46985	3.40941
209	0.28141	-1.24162	-0.74917	-0.39453	-1.09873	-0.89963	-0.64		209	3.7835	3.23028	3.45235	3.46076	3.61829	3.48267	3.41439
210	0.2668	-1.2756	-0.77508	-0.40779	-1.12365	-0.92678	-0.66477		210	3.81235	3.2438	3.46336	3.45771	3.63842	3.49659	3.42015
211	0.24705	-1.31305	-0.80163	-0.42452	-1.14871	-0.95396	-0.69098		211	3.83744	3.25678	3.47429	3.45738	3.66018	3.51271	3.42748
212	0.22672	-1.35049	-0.82818	-0.44124	-1.17376	-0.98115	-0.7172		212	3.8621	3.26977	3.48523	3.45704	3.68195	3.52882	3.43481
213	0.20639	-1.39028	-0.85683	-0.45737	-1.19803	-1.00804	-0.74462		213	3.88676	3.2866	3.49719	3.45885	3.70493	3.5462	3.44391
214	0.18749	-1.43191	-0.88713	-0.47302	-1.22169	-1.0347	-0.77298		214	3.91111	3.30645	3.50996	3.46233	3.72886	3.56457	3.45439
215	0.17429	-1.47354	-0.91743	-0.48868	-1.24534	-1.06136	-0.80134		215	3.93419	3.3263	3.52272	3.46582	3.75279	3.58294	3.46487
216	0.1611	-1.51311	-0.94991	-0.50332	-1.26808	-1.08775	-0.82993		216	3.95727	3.35216	3.53988	3.46633	3.77668	3.60255	3.47831
217	0.1479	-1.5519	-0.98324	-0.51757	-1.29047	-1.11403	-0.85862		217	3.98035	3.38031	3.5587	3.4657	3.80055	3.62263	3.4929
218	0.13198	-1.5907	-1.01656	-0.53182	-1.31287	-1.14032	-0.8873		218	4.0044	3.40847	3.57753	3.46507	3.82442	3.6427	3.50748
219	0.11335	-1.62439	-1.04742	-0.55292	-1.33618	-1.16643	-0.9148		219	4.02944	3.43897	3.60247	3.46104	3.84837	3.66425	3.52425
220	0.09472	-1.65702	-1.07775	-0.57548	-1.3597	-1.19251	-0.94204		220	4.05447	3.46996	3.6287	3.45629	3.87233	3.68612	3.54147
221	0.07609	-1.68964	-1.10808	-0.59804	-1.38321	-1.21859	-0.96929		221	4.0795	3.50096	3.65493	3.45155	3.8963	3.70798	3.5587
222	0.06269	-1.71872	-1.1337	-0.62817	-1.40773	-1.24409	-0.99586		222	4.10422	3.53119	3.68279	3.45275	3.92276	3.73175	3.57689
223	0.05276	-1.74723	-1.15859	-0.6595	-1.4324	-1.26949	-1.02232		223	4.12873	3.5613	3.71091	3.45488	3.94961	3.75581	3.59524
224	0.04284	-1.77575	-1.18347	-0.69083	-1.45708	-1.2949	-1.04878		224	4.15325	3.59141	3.73903	3.45702	3.97646	3.77987	3.61359
225	0.03291	-1.80338	-1.20539	-0.72075	-1.47979	-1.31874	-1.07522		225	4.17776	3.62011	3.76677	3.46606	4.00654	3.80547	3.63341
226	0.01475	-1.83084	-1.22672	-0.75038	-1.50211	-1.34227	-1.10165		226	4.20335	3.64854	3.79444	3.47646	4.03726	3.83136	3.65352
227	-0.00889	-1.8583	-1.24806	-0.78001	-1.52444	-1.36581	-1.12809		227	4.22965	3.67697	3.82211	3.48686	4.06797	3.85726	3.67363
228	-0.03254	-1.8861	-1.26816	-0.80745	-1.54309	-1.3877	-1.15351		228	4.25595	3.70565	3.84825	3.49643	4.09852	3.88324	3.69528
229	-0.05618	-1.91402	-1.28783	-0.83412	-1.56045	-1.40901	-1.17857		229	4.28224	3.73442	3.87386	3.50572	4.12902	3.90926	3.71747
230	-0.07709	-1.94194	-1.3075	-0.86078	-1.5778	-1.43032	-1.20364		230	4.30893	3.76318	3.89947	3.51501	4.15951	3.93528	3.73965
231	-0.0939	-1.96938	-1.32786	-0.89127	-1.59481	-1.45129	-1.22782		231	4.33619	3.79266	3.9243	3.52412	4.1877	3.96086	3.76212
232	-0.11071	-1.99646	-1.34874	-0.9246	-1.61155	-1.47199	-1.25136		232	4.36345	3.82266	3.94855	3.53311	4.21417	3.98611	3.7848
233	-0.12753	-2.02353	-1.36961	-0.95792	-1.62829	-1.49269	-1.27489		233	4.39071	3.85265	3.9728	3.5421	4.24064	4.01135	3.80748
234	-0.14485	-2.05033	-1.39131	-0.99214	-1.64592	-1.51338	-1.29815		234	4.41839	3.88289	3.99762	3.55436	4.26701	4.03674	3.83028
235	-0.16684	-2.07656	-1.41467	-1.02812	-1.66532	-1.53403	-1.32085		235	4.44989	3.91362	4.02357	3.57308	4.29318	4.06239	3.85331
236	-0.18883	-2.10279	-1.43802	-1.06411	-1.68473	-1.55468	-1.34356		236	4.48139	3.94434	4.04952	3.59181	4.31935	4.08805	3.87634
237	-0.21082	-2.12897	-1.46136	-1.1	-1.70415	-1.57532	-1.36626		237	4.5129	3.97508	4.07556	3.61064	4.34555	4.1137	3.89938
238	-0.2328	-2.15287	-1.4838	-1.13168	-1.72443	-1.59528	-1.3885		238	4.5444	4.00657	4.10619	3.63472	4.37335	4.1395	3.92248
239	-0.25462	-2.17677	-1.50625	-1.16335	-1.7447	-1.61525	-1.41074		239	4.57526	4.03805	4.13681	3.65879	4.40116	4.1653	3.94558
240	-0.27633	-2.20067	-1.52869	-1.19503	-1.76498	-1.63521	-1.43297		240	4.60569	4.06954	4.16744	3.68287	4.42896	4.1911	3.96868
241	-0.29803	-2.22398	-1.54849	-1.22408	-1.78537	-1.65538	-1.45528		241	4.63613	4.09883	4.19902	3.70862	4.45794	4.21688	3.99219
242	-0.31974	-2.24693	-1.56672	-1.25157	-1.80583	-1.67567	-1.47762		242	4.66656	4.12684	4.23115	3.73536	4.48762	4.24265	4.01596
243	-0.34145	-2.26989	-1.58495	-1.27906	-1.82629	-1.69597	-1.49996		243	4.697	4.15484	4.26329	3.7621	4.5173	4.26842	4.03972
244	-0.36761	-2.29383	-1.60285	-1.30605	-1.84652	-1.71625	-1.5222		244	4.72862	4.18275	4.29524	3.78866	4.54737	4.29443	4.06366
245	-0.39427	-2.3231	-1.61897	-1.33028	-1.86557	-1.73653	-1.54393		245	4.76038	4.21013	4.32613	3.81421	4.5796	4.32178	4.08859
246	-0.42092	-2.35237	-1.63509	-1.35452	-1.88461	-1.75681	-1.56566		246	4.79213	4.23751	4.35703	3.83976	4.61183	4.34913	4.11351
247	-0.44758	-2.38164	-1.65121	-1.37876	-1.90365	-1.77709	-1.58739		247	4.82389	4.26489	4.38793	3.86531	4.64406	4.37648	4.13843
248	-0.47424	-2.41305	-1.66749	-1.40413	-1.92065	-1.79618	-1.60854		248	4.85565	4.29824	4.41909	3.89082	4.67649	4.4044	4.16387
249	-0.51201	-2.44589	-1.68388	-1.43027	-1.93627	-1.81447	-1.62931		249	4.89653	4.33558	4.45044	3.91629	4.70907	4.43271	4.18967
250	-0.54979	-2.47873	-1.70028	-1.4564	-1.9519	-1.83275	-1.65007		250	4.9374	4.37292	4.48178	3.94177	4.74165	4.46102	4.21546
251	-0.58756	-2.51157	-1.71667	-1.48253	-1.96753	-1.85104	-1.67083		251	4.97828	4.41026	4.51312	3.96724	4.77423	4.48934	4.24125
252	-0.62533	-2.53575	-1.73103	-1.50873	-1.98213	-1.86778	-1.68959		252	5.01916	4.45761	4.54775	3.99795	4.80448	4.51644	4.26739
253	-0.6631	-2.55952	-1.7453	-1.53493	-1.99668	-1.88445	-1.70825		253	5.06004	4.50543	4.58252	4.0289	4.83463	4.54349	4.29356
254	-0.6877	-2.5833	-1.75957	-1.56113	-2.01123	-1.90113	-1.72692		254	5.09739	4.55324	4.6173	4.05985	4.86477	4.57054	4.31972
255	-0.71231	-2.60357	-1.77236	-1.58614	-2.02615	-1.91793	-1.74535		255	5.13474	4.60073	4.65222	4.09177	4.89487	4.59727	4.34539
256	-0.73691	-2.61162	-1.77993	-1.60698	-2.04235	-1.93519	-1.76296		256	5.17208	4.64706	4.68763	4.12708	4.92479	4.6229	4.36932
257	-0.76151	-2.61966	-1.78751	-1.62781	-2.05855	-1.95246	-1.78058		257	5.20943	4.6934	4.72304	4.16238	4.95471	4.64853	4.39325
258	-0.78611	-2.62771	-1.79509	-1.64865	-2.07475	-1.96972	-1.7982		258	5.24678	4.73973	4.75845	4.19769	4.98463	4.67416	4.41718
259	-0.79337	-2.63285	-1.80071	-1.66662	-2.0909	-1.98749	-1.81658		259	5.29084	4.78086	4.79192	4.23293	5.01539	4.69997	4.44056
260	-0.79319	-2.63358	-1.80336	-1.68023	-2.10699	-2.00602	-1.83614		260	5.33777	4.81404	4.82243	4.26808	5.04742	4.72605	4.46308
261	-0.79302	-2.6343	-1.806	-1.69384	-2.12308	-2.02456	-1.8557		261	5.38471	4.84722	4.85294	4.30322	5.07946	4.75214	4.4856
262	-0.79285	-2.63502	-1.80864	-1.70744	-2.13917	-2.04309	-1.87526		262	5.43164	4.8804	4.88346	4.33836	5.11149	4.77823	4.50812
263	-0.79268	-2.63766	-1.8108	-1.71893	-2.15434	-2.06157	-1.89618		263	5.47858	4.90932	4.91134	4.37142	5.14401	4.80501	4.53138
264	-0.79161	-2.64245	-1.81241	-1.72805	-2.16848	-2.07998	-1.91863		264	5.5269	4.93347	4.93629	4.40214	5.17707	4.83257	4.55548
265	-0.78697	-2.64724	-1.81401	-1.73717	-2.18262	-2.09839	-1.94107		265	5.58076	4.95762	4.96124	4.43286	5.21014	4.86013	4.57957
266	-0.78233	-2.65203	-1.81562	-1.74629	-2.19677	-2.1168	-1.96352		266	5.63461	4.98177	4.98619	4.46359	5.24321	4.88769	4.60367
267	-0.77769	-2.65713	-1.81816	-1.75486	-2.2102	-2.1346	-1.98581		267	5.68847	5.00422	5.00925	4.49234	5.27626	4.91544	4.62972
268	-0.77304	-2.66262	-1.82184	-1.76276	-2.22276	-2.15165	-2.00792		268	5.74233	5.02459	5.02999	4.51865	5.30929	4.94344	4.65817
269	-0.7684	-2.66811	-1.82552	-1.77066	-2.23533	-2.1687	-2.03003		269	5.79618	5.04496	5.05072	4.54496	5.34232	4.97143	4.68663
270	-0.76174	-2.6736	-1.8292	-1.77855	-2.24789	-2.18576	-2.05214		270	5.84654	5.06533	5.07146	4.57128	5.37536	4.99943	4.71508
271	-0.75306	-2.68056	-1.83316	-1.78694	-2.26001	-2.20269	-2.07313		271	5.89338	5.08217	5.09167	4.59614	5.40846	5.02707	4.74408
272	-0.74438	-2.69063	-1.83773	-1.79638	-2.27118	-2.21939	-2.09173		272	5.94023	5.09148	5.11075	4.61793	5.44171	5.05394	4.7742
273	-0.7357	-2.7007	-1.84229	-1.80581	-2.28235	-2.23609	-2.11033		273	5.98708	5.1008	5.12983	4.63972	5.47496	5.08082	4.80433
274	-0.72702	-2.71077	-1.84686	-1.81525	-2.29353	-2.25278	-2.12893		274	6.03392	5.11011	5.1489	4.66151	5.50821	5.10769	4.83446
275	-0.71834	-2.72222	-1.85162	-1.8251	-2.30451	-2.26963	-2.14732		275	6.08077	5.11933	5.16765	4.68325	5.54147	5.13458	4.86451
276	-0.71176	-2.74906	-1.8586	-1.83962	-2.31343	-2.28821	-2.16336		276	6.12459	5.12751	5.18261	4.70447	5.57475	5.16162	4.89366
277	-0.70729	-2.77591	-1.86557	-1.85415	-2.32234	-2.30678	-2.1794		277	6.16537	5.13568	5.19758	4.7257	5.60804	5.18865	4.92281
278	-0.70282	-2.80275	-1.87255	-1.86868	-2.33126	-2.32536	-2.19543		278	6.20616	5.14385	5.21255	4.74693	5.64132	5.21568	4.95196
279	-0.69835	-2.82959	-1.87953	-1.8832	-2.34017	-2.34394	-2.21147		279	6.24695	5.15202	5.22752	4.76815	5.6746	5.24271	4.9811
280	-0.69387	-2.86095	-1.89	-1.8989	-2.34715	-2.36275	-2.22724		280	6.28774	5.16974	5.24277	4.79331	5.70689	5.27202	5.00911
281	-0.6894	-2.89397	-1.90175	-1.91502	-2.35342	-2.38165	-2.24292		281	6.32853	5.19095	5.25813	4.81992	5.73882	5.30216	5.0367
282	-0.68243	-2.92698	-1.9135	-1.93114	-2.3597	-2.40055	-2.2586		282	6.36911	5.21216	5.27348	4.84652	5.77075	5.3323	5.06428
283	-0.66544	-2.95999	-1.92525	-1.94726	-2.36597	-2.41944	-2.27428		283	6.40887	5.23337	5.28884	4.87313	5.80268	5.36244	5.09187
284	-0.64846	-2.99199	-1.93728	-1.96199	-2.3718	-2.43767	-2.29012		284	6.44863	5.25586	5.30474	4.90072	5.83385	5.39311	5.11954
285	-0.63148	-3.02116	-1.9501	-1.9728	-2.37641	-2.45401	-2.30642		285	6.48839	5.28195	5.32217	4.93106	5.8629	5.42525	5.14746
286	-0.6145	-3.05033	-1.96291	-1.98361	-2.38102	-2.47035	-2.32273		286	6.52815	5.30803	5.3396	4.96141	5.89196	5.45739	5.17539
287	-0.59751	-3.0795	-1.97572	-1.99443	-2.38563	-2.4867	-2.33904		287	6.56791	5.33411	5.35702	4.99176	5.92102	5.48952	5.20331
288	-0.58053	-3.10867	-1.98853	-2.00524	-2.39024	-2.50304	-2.35534		288	6.60767	5.3602	5.37445	5.0221	5.95008	5.52166	5.23123
289	-0.57027	-3.13895	-2.00105	-2.01155	-2.39529	-2.51768	-2.37096		289	6.63919	5.38735	5.39162	5.05006	5.97735	5.55366	5.25971
290	-0.5629	-3.16978	-2.01344	-2.01567	-2.40054	-2.5315	-2.38625		290	6.66718	5.41502	5.40866	5.07685	6.00376	5.5856	5.28845
291	-0.55552	-3.20061	-2.02583	-2.01979	-2.40579	-2.54533	-2.40153		291	6.69517	5.4427	5.4257	5.10365	6.03017	5.61753	5.3172
292	-0.54815	-3.23144	-2.03822	-2.02391	-2.41104	-2.55915	-2.41682		292	6.72317	5.47037	5.44274	5.13044	6.05657	5.64947	5.34595
293	-0.54077	-3.26226	-2.05061	-2.02803	-2.41629	-2.57297	-2.43211		293	6.75116	5.49805	5.45978	5.15724	6.08298	5.68141	5.37469
294	-0.5334	-3.29464	-2.06594	-2.03336	-2.4218	-2.58608	-2.44723		294	6.77915	5.53323	5.47548	5.17706	6.1086	5.71312	5.40307
295	-0.52602	-3.32709	-2.0814	-2.03875	-2.42732	-2.59915	-2.46235		295	6.80714	5.56877	5.49111	5.19655	6.13419	5.74483	5.43144
296	-0.51105	-3.35954	-2.09686	-2.04414	-2.43284	-2.61223	-2.47747		296	6.82889	5.6043	5.50675	5.21605	6.15978	5.77653	5.4598
297	-0.49417	-3.39199	-2.11233	-2.04953	-2.43837	-2.6253	-2.49259		297	6.84907	5.63984	5.52238	5.23555	6.18536	5.80824	5.48817
298	-0.4773	-3.42368	-2.12812	-2.05545	-2.4439	-2.63812	-2.50775		298	6.86926	5.67636	5.53845	5.25515	6.21078	5.84011	5.51676
299	-0.46043	-3.44893	-2.14668	-2.06586	-2.44954	-2.64883	-2.52328		299	6.88945	5.72122	5.5582	5.27565	6.23468	5.87343	5.54722
300	-0.44355	-3.47417	-2.16523	-2.07627	-2.45519	-2.65953	-2.53881		300	6.90963	5.76609	5.57795	5.29615	6.25858	5.90674	5.57768
301	-0.42668	-3.49941	-2.18379	-2.08668	-2.46083	-2.67023	-2.55434		301	6.92982	5.81095	5.5977	5.31665	6.28248	5.94005	5.60815
302	-0.40981	-3.52465	-2.20235	-2.0971	-2.46647	-2.68093	-2.56987		302	6.95001	5.85582	5.61745	5.33715	6.30638	5.97337	5.63861
303	-0.39667	-3.54841	-2.22055	-2.10717	-2.47216	-2.69111	-2.58506		303	6.96238	5.90097	5.63757	5.35803	6.3302	6.0065	5.66941
304	-0.38602	-3.56088	-2.23598	-2.11465	-2.47823	-2.69732	-2.59768		304	6.96955	5.94832	5.66044	5.38182	6.35343	6.03825	5.70274
305	-0.37538	-3.57334	-2.25142	-2.12213	-2.48429	-2.70353	-2.6103		305	6.97672	5.99567	5.68332	5.40562	6.37667	6.07	5.73608
306	-0.36473	-3.58581	-2.26686	-2.12962	-2.49035	-2.70974	-2.62292		306	6.98389	6.04302	5.7062	5.42941	6.3999	6.10175	5.76941
307	-0.35409	-3.59827	-2.2823	-2.1371	-2.49642	-2.71595	-2.63554		307	6.99105	6.09037	5.72907	5.4532	6.42313	6.1335	5.80275
308	-0.34345	-3.61074	-2.29774	-2.14458	-2.50248	-2.72216	-2.64816		308	6.99822	6.13772	5.75195	5.47699	6.44636	6.16525	5.83609
309	-0.3328	-3.60757	-2.31273	-2.14891	-2.50814	-2.72697	-2.65626		309	7.00539	6.17775	5.7733	5.49683	6.46804	6.19298	5.86952
310	-0.32216	-3.60413	-2.32771	-2.15319	-2.51379	-2.73176	-2.66428		310	7.01256	6.21766	5.79462	5.51659	6.48969	6.22065	5.90295
311	-0.31171	-3.60068	-2.34269	-2.15746	-2.51944	-2.73655	-2.6723		311	7.01182	6.25756	5.81594	5.53635	6.51134	6.24831	5.93638
312	-0.30126	-3.59723	-2.35768	-2.16173	-2.52509	-2.74134	-2.68032		312	7.01108	6.29746	5.83726	5.55612	6.53299	6.27597	5.96982
313	-0.29081	-3.59378	-2.37266	-2.166	-2.53075	-2.74613	-2.68834		313	7.01034	6.33736	5.85858	5.57588	6.55464	6.30364	6.00325
314	-0.28036	-3.5879	-2.38827	-2.17209	-2.53753	-2.75178	-2.69394		314	7.0096	6.36164	5.88187	5.59451	6.57506	6.32986	6.03557
315	-0.26992	-3.58097	-2.40416	-2.17896	-2.54481	-2.7578	-2.69849		315	7.00886	6.37914	5.90601	5.61265	6.59494	6.35547	6.06741
316	-0.25947	-3.57404	-2.42005	-2.18584	-2.55208	-2.76382	-2.70304		316	7.00812	6.39663	5.93015	5.6308	6.61482	6.38108	6.09926
317	-0.24902	-3.5671	-2.43594	-2.19271	-2.55936	-2.76985	-2.7076		317	7.00739	6.41413	5.95429	5.64894	6.6347	6.40668	6.1311
318	-0.23914	-3.56017	-2.45183	-2.19959	-2.56663	-2.77587	-2.71215		318	7.00487	6.43162	5.97843	5.66708	6.65458	6.43229	6.16294
319	-0.23442	-3.5575	-2.46694	-2.20547	-2.57419	-2.78196	-2.71582		319	6.98632	6.44577	6.00321	5.68551	6.67478	6.45806	6.19436
320	-0.22969	-3.56735	-2.47973	-2.20847	-2.58258	-2.78824	-2.71692		320	6.96778	6.45015	6.02985	5.70479	6.69595	6.48433	6.22455
321	-0.22496	-3.5772	-2.49253	-2.21147	-2.59098	-2.79453	-2.71801		321	6.94923	6.45452	6.05649	5.72406	6.71711	6.5106	6.25474
322	-0.22023	-3.58705	-2.50533	-2.21447	-2.59937	-2.80081	-2.7191		322	6.93069	6.45889	6.08313	5.74334	6.73828	6.53686	6.28493
323	-0.21551	-3.5969	-2.51813	-2.21747	-2.60776	-2.8071	-2.72019		323	6.91214	6.46326	6.10977	5.76262	6.75944	6.56313	6.31512
324	-0.21078	-3.60674	-2.53092	-2.22046	-2.61615	-2.81338	-2.72129		324	6.8936	6.46763	6.13641	5.78189	6.7806	6.5894	6.34531
325	-0.20605	-3.62609	-2.54093	-2.22212	-2.62257	-2.81775	-2.71987		325	6.87505	6.47568	6.16363	5.79521	6.80203	6.61619	6.37335
326	-0.20133	-3.65062	-2.54941	-2.22304	-2.62792	-2.82107	-2.71707		326	6.85651	6.48573	6.19115	5.80528	6.8236	6.64327	6.40023
327	-0.20205	-3.67516	-2.5579	-2.22396	-2.63327	-2.82439	-2.71428		327	6.83803	6.49577	6.21868	5.81534	6.84518	6.67035	6.4271
328	-0.2051	-3.69969	-2.56638	-2.22488	-2.63861	-2.82771	-2.71149		328	6.81957	6.50582	6.24621	5.8254	6.86675	6.69743	6.45397
329	-0.20816	-3.72422	-2.57487	-2.2258	-2.64396	-2.83103	-2.7087		329	6.80112	6.51587	6.27374	5.83547	6.88832	6.72451	6.48084
330	-0.21121	-3.74875	-2.58335	-2.22673	-2.64931	-2.83435	-2.7059		330	6.78267	6.52592	6.30127	5.84553	6.90989	6.75159	6.50772
331	-0.21427	-3.7738	-2.58633	-2.23547	-2.65227	-2.83356	-2.70075		331	6.76422	6.54216	6.32681	5.85131	6.92707	6.7766	6.52995
332	-0.21732	-3.79892	-2.58845	-2.24542	-2.65486	-2.83213	-2.69523		332	6.74576	6.55935	6.35204	5.85642	6.94357	6.80129	6.55148
333	-0.22038	-3.82405	-2.59058	-2.25536	-2.65745	-2.8307	-2.68971		333	6.72731	6.57655	6.37726	5.86153	6.96007	6.82598	6.573
334	-0.22343	-3.84917	-2.59271	-2.26531	-2.66004	-2.82927	-2.68419		334	6.70886	6.59375	6.40249	5.86664	6.97657	6.85067	6.59453
335	-0.22649	-3.87429	-2.59484	-2.27526	-2.66263	-2.82785	-2.67868		335	6.69041	6.61094	6.42772	5.87175	6.99307	6.87536	6.61605
336	-0.23281	-3.89942	-2.59697	-2.28521	-2.66523	-2.82642	-2.67316		336	6.67225	6.62814	6.45295	5.87686	7.00957	6.90005	6.63757
337	-0.2395	-3.92696	-2.59619	-2.30075	-2.67096	-2.82176	-2.6678		337	6.65414	6.64447	6.47157	5.8861	7.02039	6.91966	6.65346
338	-0.24618	-3.95475	-2.5951	-2.31688	-2.67703	-2.81677	-2.66245		338	6.63602	6.66071	6.4895	5.89576	7.03061	6.93875	6.66877
339	-0.25286	-3.98255	-2.59402	-2.33301	-2.68309	-2.81178	-2.6571		339	6.6179	6.67695	6.50742	5.90542	7.04083	6.95784	6.68407
340	-0.25955	-4.01034	-2.59293	-2.34914	-2.68916	-2.80679	-2.65176		340	6.59979	6.69319	6.52535	5.91508	7.05106	6.97693	6.69938
341	-0.26623	-4.03813	-2.59185	-2.36527	-2.69522	-2.8018	-2.64641		341	6.58167	6.70943	6.54328	5.92474	7.06128	6.99602	6.71468
342	-0.27292	-4.06593	-2.59076	-2.38139	-2.70129	-2.7968	-2.64106		342	6.56355	6.72567	6.56121	5.9344	7.0715	7.01511	6.72998
343	-0.2796	-4.09732	-2.59066	-2.39727	-2.71197	-2.79103	-2.63729		343	6.54544	6.74585	6.57397	5.94715	7.08096	7.02835	6.74237
344	-0.28629	-4.12987	-2.59089	-2.41306	-2.72414	-2.78501	-2.63403		344	6.52732	6.7673	6.58506	5.96088	7.09017	7.03969	6.75381
345	-0.29902	-4.16242	-2.59111	-2.42885	-2.73631	-2.77899	-2.63076		345	6.51096	6.78875	6.59615	5.97462	7.09939	7.05104	6.76525
346	-0.3158	-4.19497	-2.59133	-2.44464	-2.74849	-2.77297	-2.6275		346	6.49577	6.81021	6.60724	5.98836	7.1086	7.06238	6.77669
347	-0.33257	-4.22752	-2.59155	-2.46043	-2.76066	-2.76695	-2.62424		347	6.48057	6.83166	6.61833	6.0021	7.11781	7.07373	6.78813
348	-0.34935	-4.26007	-2.59177	-2.47621	-2.77283	-2.76093	-2.62097		348	6.46538	6.85311	6.62942	6.01584	7.12702	7.08507	6.79957
349	-0.36612	-4.29324	-2.5939	-2.49171	-2.78644	-2.75613	-2.61766		349	6.45019	6.87711	6.63829	6.03002	7.13726	7.09312	6.80988
350	-0.38289	-4.32731	-2.59881	-2.50677	-2.80215	-2.75311	-2.61429		350	6.435	6.90481	6.64392	6.04484	7.14897	7.09636	6.81856
351	-0.40375	-4.36138	-2.60371	-2.52184	-2.81786	-2.75009	-2.61092		351	6.4232	6.9325	6.64956	6.05966	7.16069	7.09961	6.82723
352	-0.42462	-4.39545	-2.60862	-2.5369	-2.83357	-2.74708	-2.60755		352	6.4114	6.9602	6.65519	6.07448	7.1724	7.10286	6.83591
353	-0.44548	-4.42952	-2.61352	-2.55196	-2.84928	-2.74406	-2.60417		353	6.3996	6.9879	6.66082	6.0893	7.18412	7.10611	6.84458
354	-0.46634	-4.46359	-2.61843	-2.56703	-2.86499	-2.74104	-2.6008		354	6.3878	7.01559	6.66646	6.10412	7.19584	7.10935	6.85326
355	-0.4872	-4.49766	-2.62333	-2.58209	-2.8807	-2.73802	-2.59743		355	6.376	7.04329	6.67209	6.11894	7.20755	7.1126	6.86194
356	-0.50806	-4.528	-2.63348	-2.59716	-2.89586	-2.73968	-2.59387		356	6.3642	7.07872	6.6779	6.13501	7.22145	7.11122	6.86496
357	-0.52892	-4.55769	-2.64455	-2.61223	-2.91092	-2.74216	-2.59027		357	6.3524	7.11551	6.68373	6.15131	7.23574	7.10902	6.86699
358	-0.54978	-4.58738	-2.65562	-2.62731	-2.92598	-2.74464	-2.58668		358	6.3406	7.1523	6.68957	6.1676	7.25002	7.10683	6.86902
359	-0.57064	-4.61706	-2.66668	-2.64238	-2.94105	-2.74712	-2.58308		359	6.3288	7.18909	6.69541	6.18389	7.2643	7.10463	6.87106
360	-0.5915	-4.64675	-2.67775	-2.65745	-2.95611	-2.74961	-2.57949		360	6.317	7.22588	6.70124	6.20018	7.27858	7.10243	6.87309
361	-0.6111	-4.67644	-2.68882	-2.67252	-2.97117	-2.75209	-2.57589		361	6.3126	7.26266	6.70708	6.21648	7.29287	7.10024	6.87512
362	-0.6307	-4.70537	-2.69989	-2.68752	-2.98607	-2.75499	-2.57275		362	6.3082	7.29952	6.71313	6.233	7.30702	7.09774	6.8766
363	-0.6503	-4.72504	-2.71096	-2.70158	-2.99885	-2.76307	-2.57512		363	6.3038	7.33725	6.72174	6.25227	7.31951	7.09159	6.87138
364	-0.6699	-4.74471	-2.72203	-2.71564	-3.01163	-2.77114	-2.57749		364	6.2994	7.37499	6.73034	6.27154	7.332	7.08544	6.86617
365	-0.6895	-4.76439	-2.7331	-2.7297	-3.02441	-2.77922	-2.57986		365	6.295	7.41272	6.73895	6.29082	7.3445	7.07928	6.86095
366	-0.7091	-4.78406	-2.74418	-2.74376	-3.03719	-2.78729	-2.58223		366	6.2906	7.45045	6.74756	6.31009	7.35699	7.07313	6.85573
367	-0.7287	-4.80373	-2.75525	-2.75781	-3.04998	-2.79537	-2.5846		367	6.2862	7.48818	6.75617	6.32936	7.36949	7.06698	6.85051
368	-0.7483	-4.8234	-2.76632	-2.77187	-3.06276	-2.80345	-2.58697		368	6.2818	7.52591	6.76478	6.34864	7.38198	7.06082	6.84529
369	-0.7679	-4.84258	-2.77724	-2.78553	-3.07563	-2.81202	-2.58988		369	6.2774	7.56332	6.77316	6.36807	7.39411	7.05443	6.84004
370	-0.7875	-4.85521	-2.78624	-2.79392	-3.08965	-2.82709	-2.59986		370	6.273	7.59663	6.77865	6.38967	7.40155	7.04488	6.83435
371	-0.80589	-4.86785	-2.79523	-2.80231	-3.10366	-2.84216	-2.60984		371	6.2767	7.62994	6.78413	6.41126	7.40898	7.03533	6.82867
372	-0.82428	-4.88049	-2.80422	-2.8107	-3.11768	-2.85723	-2.61982		372	6.2804	7.66325	6.78961	6.43285	7.41642	7.02578	6.82298
373	-0.84267	-4.89313	-2.81322	-2.81908	-3.13169	-2.8723	-2.6298		373	6.2841	7.69656	6.7951	6.45445	7.42385	7.01623	6.81729
374	-0.86106	-4.90577	-2.82221	-2.82747	-3.14571	-2.88737	-2.63979		374	6.2878	7.72986	6.80058	6.47604	7.43128	7.00667	6.8116
375	-0.87945	-4.9184	-2.8312	-2.83586	-3.15973	-2.90244	-2.64977		375	6.2915	7.76317	6.80606	6.49763	7.43872	6.99712	6.80591
376	-0.89784	-4.93104	-2.8402	-2.84425	-3.17374	-2.91751	-2.65975		376	6.2952	7.79648	6.81154	6.51922	7.44615	6.98757	6.80022
377	-0.91623	-4.94	-2.85117	-2.84806	-3.19325	-2.93975	-2.67153		377	6.2989	7.82295	6.81314	6.5383	7.45097	6.97719	6.79548
378	-0.93462	-4.94817	-2.86256	-2.85089	-3.21392	-2.9635	-2.68369		378	6.3026	7.84797	6.81392	6.55683	7.45524	6.96663	6.79093
379	-0.95301	-4.95634	-2.87396	-2.85373	-3.23459	-2.98725	-2.69584		379	6.3063	7.87299	6.81469	6.57537	7.4595	6.95607	6.78638
380	-0.9714	-4.96452	-2.88535	-2.85657	-3.25526	-3.011	-2.708		380	6.31	7.89802	6.81546	6.5939	7.46377	6.94551	6.78183
381	-0.98286	-4.97269	-2.89674	-2.8594	-3.27593	-3.03476	-2.72016		381	6.3178	7.92304	6.81624	6.61244	7.46804	6.93495	6.77728
382	-0.99432	-4.98086	-2.90813	-2.86224	-3.2966	-3.05851	-2.73232		382	6.3256	7.94806	6.81701	6.63097	7.4723	6.92439	6.77273
383	-1.00578	-4.98904	-2.91953	-2.86507	-3.31727	-3.08226	-2.74448		383	6.3334	7.97308	6.81778	6.64951	7.47657	6.91384	6.76818
384	-1.01724	-4.99758	-2.9321	-2.86619	-3.34003	-3.1089	-2.75714		384	6.3412	7.99409	6.81748	6.66694	7.48184	6.9041	6.76266
385	-1.0287	-5.00691	-2.94715	-2.86371	-3.36714	-3.14156	-2.77084		385	6.349	8.00676	6.81491	6.68209	7.48918	6.89606	6.75512
386	-1.04016	-5.01624	-2.9622	-2.86122	-3.39425	-3.17422	-2.78454		386	6.3568	8.01944	6.81235	6.69723	7.49653	6.88803	6.74757
387	-1.05162	-5.02557	-2.97726	-2.85874	-3.42136	-3.20689	-2.79825		387	6.3646	8.03211	6.80979	6.71237	7.50388	6.88	6.74003
388	-1.06308	-5.0349	-2.99231	-2.85626	-3.44847	-3.23955	-2.81195		388	6.3724	8.04478	6.80723	6.72751	7.51122	6.87197	6.73248
389	-1.07454	-5.04423	-3.00736	-2.85378	-3.47558	-3.27221	-2.82565		389	6.3802	8.05745	6.80467	6.74266	7.51857	6.86394	6.72494
390	-1.086	-5.05357	-3.02241	-2.8513	-3.50269	-3.30487	-2.83935		390	6.388	8.07012	6.8021	6.7578	7.52592	6.85591	6.71739
391	-1.0892	-5.0629	-3.03746	-2.84882	-3.52981	-3.33753	-2.85305		391	6.3928	8.08279	6.79954	6.77294	7.53326	6.84788	6.70985
392	-1.0924	-5.07946	-3.05613	-2.84323	-3.55804	-3.37379	-2.86953		392	6.3976	8.08935	6.795	6.78246	7.54285	6.8433	6.70018
393	-1.0956	-5.10179	-3.07769	-2.83514	-3.58718	-3.41294	-2.88824		393	6.4024	8.09102	6.78889	6.78749	7.55422	6.84149	6.68881
394	-1.0988	-5.12413	-3.09925	-2.82706	-3.61632	-3.45209	-2.90694		394	6.4072	8.09269	6.78277	6.79251	7.56559	6.83967	6.67745
395	-1.102	-5.14647	-3.12081	-2.81897	-3.64545	-3.49124	-2.92564		395	6.412	8.09436	6.77666	6.79754	7.57696	6.83785	6.66608
396	-1.1052	-5.16881	-3.14237	-2.81089	-3.67459	-3.53039	-2.94434		396	6.4168	8.09603	6.77054	6.80257	7.58834	6.83604	6.65471
397	-1.1084	-5.19114	-3.16393	-2.8028	-3.70373	-3.56954	-2.96305		397	6.4216	8.0977	6.76443	6.80759	7.59971	6.83422	6.64335
398	-1.1116	-5.21348	-3.1855	-2.79472	-3.73286	-3.60869	-2.98175		398	6.4264	8.09937	6.75831	6.81262	7.61108	6.83241	6.63198
399	-1.1148	-5.23582	-3.20706	-2.78663	-3.762	-3.64784	-3.00045		399	6.4312	8.10104	6.7522	6.81764	7.62245	6.83059	6.62061
400	-1.118	-5.26738	-3.23348	-2.78062	-3.79172	-3.68806	-3.02335		400	6.436	8.10408	6.74704	6.81594	7.63511	6.8323	6.60862
401	-1.117	-5.30798	-3.26466	-2.77665	-3.82202	-3.72933	-3.05036		401	6.4324	8.10848	6.74284	6.80765	7.64904	6.83746	6.596
402	-1.116	-5.34858	-3.29585	-2.77267	-3.85232	-3.77061	-3.07737		402	6.4288	8.11288	6.73863	6.79936	7.66297	6.84262	6.58339
403	-1.115	-5.38918	-3.32703	-2.7687	-3.88261	-3.81188	-3.10437		403	6.4252	8.11728	6.73442	6.79106	7.6769	6.84778	6.57077
404	-1.114	-5.42977	-3.35821	-2.76472	-3.91291	-3.85316	-3.13138		404	6.4216	8.12168	6.73022	6.78277	7.69083	6.85294	6.55816
405	-1.113	-5.47037	-3.3894	-2.76075	-3.94321	-3.89443	-3.15839		405	6.418	8.12608	6.72601	6.77448	7.70476	6.8581	6.54554
406	-1.112	-5.51097	-3.42058	-2.75677	-3.97351	-3.9357	-3.18539		406	6.4144	8.13047	6.7218	6.76618	7.71869	6.86325	6.53293
407	-1.111	-5.55157	-3.45176	-2.7528	-4.0038	-3.97698	-3.2124		407	6.4108	8.13487	6.7176	6.75789	7.73262	6.86841	6.52032
408	-1.11	-5.59401	-3.48376	-2.75036	-4.03423	-4.01813	-3.24057		408	6.4072	8.14117	6.71471	6.74872	7.74702	6.87436	6.5084
409	-1.109	-5.64639	-3.52019	-2.75626	-4.06534	-4.05862	-3.27501		409	6.4036	8.15774	6.71899	6.73482	7.76396	6.88455	6.50025
410	-1.108	-5.69878	-3.55661	-2.76215	-4.09646	-4.09911	-3.30945		410	6.4	8.1743	6.72327	6.72091	7.78091	6.89474	6.4921
411	-1.1093	-5.75116	-3.59303	-2.76805	-4.12757	-4.1396	-3.34388		411	6.3879	8.19087	6.72754	6.70701	7.79785	6.90494	6.48396
412	-1.1106	-5.80354	-3.62945	-2.77394	-4.15869	-4.18009	-3.37832		412	6.3758	8.20744	6.73182	6.6931	7.81479	6.91513	6.47581
413	-1.1119	-5.85593	-3.66587	-2.77984	-4.18981	-4.22058	-3.41276		413	6.3637	8.22401	6.73609	6.67919	7.83174	6.92532	6.46766
414	-1.1132	-5.90831	-3.70229	-2.78573	-4.22092	-4.26107	-3.4472		414	6.3516	8.24058	6.74037	6.66529	7.84868	6.93551	6.45952
415	-1.1145	-5.96069	-3.73872	-2.79163	-4.25204	-4.30156	-3.48164		415	6.3395	8.25715	6.74465	6.65138	7.86562	6.94571	6.45137
416	-1.1158	-6.01308	-3.77514	-2.79752	-4.28315	-4.34205	-3.51608		416	6.3274	8.27372	6.74892	6.63748	7.88257	6.9559	6.44322
417	-1.1171	-6.06787	-3.80976	-2.80621	-4.3139	-4.38163	-3.55142		417	6.3153	8.29793	6.75683	6.62337	7.90096	6.96735	6.43789
418	-1.1184	-6.12516	-3.84252	-2.81778	-4.34426	-4.42027	-3.58768		418	6.3032	8.33004	6.76848	6.60906	7.92084	6.98011	6.43547
419	-1.1197	-6.18245	-3.87529	-2.82936	-4.37462	-4.45891	-3.62394		419	6.2911	8.36216	6.78013	6.59476	7.94072	6.99287	6.43304
420	-1.121	-6.23974	-3.90805	-2.84093	-4.40499	-4.49755	-3.6602		420	6.279	8.39427	6.79179	6.58045	7.9606	7.00562	6.43062
421	-1.1269	-6.29703	-3.94082	-2.85251	-4.43535	-4.53619	-3.69646		421	6.2632	8.42639	6.80344	6.56614	7.98048	7.01838	6.4282
422	-1.1328	-6.35431	-3.97358	-2.86408	-4.46571	-4.57483	-3.73272		422	6.2474	8.4585	6.81509	6.55183	8.00036	7.03114	6.42577
423	-1.1387	-6.4116	-4.00635	-2.87566	-4.49607	-4.61347	-3.76898		423	6.2316	8.49062	6.82675	6.53752	8.02024	7.04389	6.42335
424	-1.1446	-6.46889	-4.03911	-2.88723	-4.52644	-4.65211	-3.80524		424	6.2158	8.52274	6.8384	6.52321	8.04012	7.05665	6.42093
425	-1.1505	-6.52618	-4.07187	-2.89881	-4.5568	-4.69075	-3.8415		425	6.2	8.55485	6.85005	6.50891	8.06	7.06941	6.41851
426	-1.1564	-6.58316	-4.10208	-2.91169	-4.5861	-4.72878	-3.87746		426	6.1842	8.59559	6.86102	6.49244	8.08061	7.08223	6.41724
427	-1.1623	-6.63983	-4.12967	-2.92591	-4.61432	-4.7662	-3.91311		427	6.1684	8.64514	6.87128	6.47376	8.10196	7.09513	6.41715
428	-1.1682	-6.6965	-4.15727	-2.94013	-4.64255	-4.80361	-3.94877		428	6.1526	8.69469	6.88155	6.45508	8.12331	7.10802	6.41706
429	-1.1741	-6.75318	-4.18486	-2.95435	-4.67077	-4.84102	-3.98442		429	6.1368	8.74424	6.89181	6.4364	8.14466	7.12092	6.41697
430	-1.18	-6.80985	-4.21245	-2.96856	-4.69899	-4.87844	-4.02007		430	6.121	8.79379	6.90207	6.41772	8.16601	7.13381	6.41688
431	-1.1867	-6.86652	-4.24005	-2.98278	-4.72721	-4.91585	-4.05573		431	6.1047	8.84335	6.91234	6.39903	8.18736	7.14671	6.41679
432	-1.1934	-6.92319	-4.26764	-2.997	-4.75543	-4.95326	-4.09138		432	6.0884	8.8929	6.9226	6.38035	8.20871	7.1596	6.4167
433	-1.2001	-6.97986	-4.29523	-3.01122	-4.78365	-4.99068	-4.12704		433	6.0721	8.94245	6.93286	6.36167	8.23006	7.1725	6.41661
434	-1.2068	-7.03653	-4.32283	-3.02544	-4.81187	-5.02809	-4.16269		434	6.0558	8.992	6.94313	6.34299	8.25141	7.1854	6.41652
435	-1.2135	-7.09198	-4.35065	-3.04114	-4.83985	-5.06561	-4.19837		435	6.0395	9.04476	6.95285	6.32333	8.27266	7.19819	6.41646
436	-1.2202	-7.14018	-4.37988	-3.06566	-4.8664	-5.10378	-4.2342		436	6.0232	9.11659	6.95935	6.29786	8.29335	7.21042	6.41655
437	-1.2269	-7.18838	-4.40911	-3.09018	-4.89294	-5.14195	-4.27003		437	6.0069	9.18841	6.96584	6.27238	8.31403	7.22264	6.41665
438	-1.2336	-7.23657	-4.43834	-3.1147	-4.91949	-5.18012	-4.30586		438	5.9906	9.26024	6.97234	6.2469	8.33472	7.23486	6.41674
439	-1.2403	-7.28477	-4.46756	-3.13922	-4.94603	-5.2183	-4.34169		439	5.9743	9.33207	6.97884	6.22142	8.3554	7.24708	6.41684
440	-1.247	-7.33297	-4.49679	-3.16374	-4.97258	-5.25647	-4.37752		440	5.958	9.40389	6.98534	6.19594	8.37609	7.2593	6.41693
441	-1.2495	-7.38117	-4.52602	-3.18826	-4.99912	-5.29464	-4.41335		441	5.9375	9.47572	6.99184	6.17047	8.39677	7.27152	6.41703
442	-1.252	-7.42937	-4.55525	-3.21278	-5.02566	-5.33281	-4.44918		442	5.917	9.54754	6.99834	6.14499	8.41746	7.28375	6.41712
443	-1.2545	-7.47757	-4.58447	-3.2373	-5.05221	-5.37098	-4.48501		443	5.8965	9.61937	7.00484	6.11951	8.43814	7.29597	6.41722
444	-1.257	-7.52577	-4.6137	-3.26182	-5.07875	-5.40915	-4.52084		444	5.876	9.6912	7.01134	6.09403	8.45883	7.30819	6.41731
445	-1.2595	-7.56146	-4.64446	-3.29248	-5.10511	-5.4481	-4.55728		445	5.8555	9.77194	7.01831	6.07008	8.479	7.3205	6.41713
446	-1.262	-7.57988	-4.67732	-3.33162	-5.13121	-5.48811	-4.59454		446	5.835	9.86501	7.02594	6.04823	8.49846	7.33293	6.41657
447	-1.2645	-7.59831	-4.71019	-3.37077	-5.1573	-5.52813	-4.6318		447	5.8145	9.95808	7.03358	6.02638	8.51792	7.34536	6.41601
448	-1.267	-7.61673	-4.74306	-3.40991	-5.1834	-5.56814	-4.66906		448	5.794	10.0511	7.04121	6.00453	8.53739	7.35779	6.41545
449	-1.2695	-7.63515	-4.77592	-3.44906	-5.20949	-5.60816	-4.70632		449	5.7735	10.1442	7.04884	5.98269	8.55685	7.37022	6.41489
450	-1.272	-7.65358	-4.80879	-3.4882	-5.23559	-5.64818	-4.74358		450	5.753	10.2373	7.05647	5.96084	8.57631	7.38265	6.41433
451	-1.272	-7.672	-4.84166	-3.52735	-5.26169	-5.68819	-4.78084		451	5.72	10.3304	7.06411	5.93899	8.59577	7.39508	6.41377
452	-1.272	-7.69042	-4.87452	-3.56649	-5.28778	-5.72821	-4.8181		452	5.687	10.4234	7.07174	5.91714	8.61523	7.40751	6.41321
453	-1.272	-7.70885	-4.90739	-3.60564	-5.31388	-5.76822	-4.85536		453	5.654	10.5165	7.07937	5.8953	8.6347	7.41994	6.41265
454	-1.272	-7.72727	-4.94026	-3.64478	-5.33997	-5.80824	-4.89262		454	5.621	10.6096	7.08701	5.87345	8.65416	7.43237	6.41209
455	-1.272	-7.73132	-4.97307	-3.68584	-5.36618	-5.84878	-4.93066		455	5.588	10.7003	7.09542	5.85486	8.67314	7.44502	6.41143
456	-1.272	-7.7016	-5.00577	-3.73138	-5.39264	-5.89056	-4.97054		456	5.555	10.7856	7.10569	5.84394	8.691	7.45819	6.41056
457	-1.272	-7.67189	-5.03847	-3.77692	-5.4191	-5.93235	-5.01041		457	5.522	10.8709	7.11595	5.83302	8.70887	7.47136	6.4097
458	-1.272	-7.64218	-5.07116	-3.82246	-5.44557	-5.97413	-5.05028		458	5.489	10.9562	7.12621	5.8221	8.72673	7.48453	6.40883
459	-1.272	-7.61246	-5.10386	-3.868	-5.47203	-6.01591	-5.09015		459	5.456	11.0415	7.13647	5.81118	8.74459	7.4977	6.40796
460	-1.272	-7.58275	-5.13656	-3.91354	-5.49849	-6.05769	-5.13002		460	5.423	11.1268	7.14673	5.80026	8.76246	7.51087	6.40709
461	-1.2788	-7.55304	-5.16925	-3.95908	-5.52496	-6.09947	-5.16989		461	5.3732	11.212	7.15699	5.78934	8.78032	7.52404	6.40622
462	-1.2856	-7.52332	-5.20195	-4.00462	-5.55142	-6.14125	-5.20976		462	5.3234	11.2973	7.16725	5.77842	8.79818	7.53721	6.40535
463	-1.2924	-7.49361	-5.23465	-4.05016	-5.57788	-6.18303	-5.24963		463	5.2736	11.3826	7.17752	5.7675	8.81604	7.55038	6.40448
464	-1.2992	-7.4639	-5.26734	-4.0957	-5.60435	-6.22481	-5.2895		464	5.2238	11.4679	7.18778	5.75658	8.83391	7.56355	6.40362
465	-1.306	-7.43419	-5.30004	-4.14124	-5.63081	-6.26659	-5.32937		465	5.174	11.5532	7.19804	5.74566	8.85177	7.57672	6.40275
466	-1.3128	-7.38197	-5.3313	-4.18514	-5.6585	-6.30983	-5.37142		466	5.1242	11.6045	7.20817	5.74107	8.86852	7.59047	6.40218
467	-1.3196	-7.32249	-5.3621	-4.22851	-5.68659	-6.35355	-5.41418		467	5.0744	11.6447	7.21825	5.73852	8.8849	7.60441	6.40172
468	-1.3264	-7.26301	-5.39289	-4.27188	-5.71468	-6.39726	-5.45693		468	5.0246	11.685	7.22833	5.73597	8.90128	7.61835	6.40125
469	-1.3332	-7.20353	-5.42369	-4.31525	-5.74277	-6.44098	-5.49969		469	4.9748	11.7253	7.23842	5.73342	8.91767	7.63228	6.40078
470	-1.34	-7.14405	-5.45449	-4.35862	-5.77085	-6.4847	-5.54245		470	4.925	11.7655	7.2485	5.73087	8.93405	7.64622	6.40032
471	-1.364	-7.08457	-5.48528	-4.402	-5.79894	-6.52841	-5.5852		471	4.8633	11.8058	7.25859	5.72833	8.95044	7.66016	6.39985
472	-1.388	-7.02509	-5.51608	-4.44537	-5.82703	-6.57213	-5.62796		472	4.8016	11.8461	7.26867	5.72578	8.96682	7.6741	6.39938
473	-1.412	-6.96561	-5.54687	-4.48874	-5.85512	-6.61584	-5.67071		473	4.7399	11.8863	7.27876	5.72323	8.98321	7.68804	6.39892
474	-1.436	-6.90613	-5.57767	-4.53211	-5.88321	-6.65956	-5.71347		474	4.6782	11.9266	7.28884	5.72068	8.99959	7.70197	6.39845
475	-1.46	-6.84665	-5.60846	-4.57548	-5.91129	-6.70327	-5.75622		475	4.6165	11.9669	7.29892	5.71813	9.01598	7.71591	6.39799
476	-1.484	-6.78717	-5.63926	-4.61885	-5.93938	-6.74699	-5.79898		476	4.5548	12.0071	7.30901	5.71558	9.03236	7.72985	6.39752
477	-1.508	-6.73524	-5.66916	-4.65826	-5.96926	-6.79244	-5.84385		477	4.4931	12.0091	7.31688	5.71455	9.0484	7.74474	6.39765
478	-1.532	-6.68562	-5.69879	-4.69644	-5.99968	-6.83843	-5.88938		478	4.4314	11.9992	7.32407	5.71399	9.06434	7.75992	6.39796
479	-1.556	-6.63601	-5.72841	-4.73463	-6.03011	-6.88442	-5.9349		479	4.3697	11.9893	7.33126	5.71343	9.08027	7.7751	6.39827
480	-1.58	-6.5864	-5.75804	-4.77281	-6.06053	-6.9304	-5.98043		480	4.308	11.9794	7.33845	5.71288	9.09621	7.79028	6.39859
481	-1.6248	-6.53679	-5.78767	-4.81099	-6.09096	-6.97639	-6.02595		481	4.2443	11.9695	7.34564	5.71232	9.11214	7.80546	6.3989
482	-1.6696	-6.48718	-5.81729	-4.84918	-6.12138	-7.02238	-6.07147		482	4.1806	11.9596	7.35282	5.71176	9.12808	7.82064	6.39921
483	-1.7144	-6.43757	-5.84692	-4.88736	-6.15181	-7.06837	-6.117		483	4.1169	11.9498	7.36001	5.7112	9.14401	7.83582	6.39952
484	-1.7592	-6.38796	-5.87655	-4.92554	-6.18223	-7.11435	-6.16252		484	4.0532	11.9399	7.3672	5.71064	9.15995	7.851	6.39984
485	-1.804	-6.33835	-5.90617	-4.96372	-6.21266	-7.16034	-6.20805		485	3.9895	11.93	7.37439	5.71008	9.17588	7.86619	6.40015
486	-1.8488	-6.28874	-5.9358	-5.00191	-6.24308	-7.20633	-6.25357		486	3.9258	11.9201	7.38158	5.70952	9.19182	7.88137	6.40046
487	-1.8936	-6.23912	-5.96542	-5.04009	-6.27351	-7.25232	-6.29909		487	3.8621	11.9102	7.38877	5.70896	9.20775	7.89655	6.40077
488	-1.9384	-6.19965	-5.99569	-5.07718	-6.30449	-7.29889	-6.34537		488	3.7984	11.8924	7.39451	5.70716	9.22378	7.91226	6.40128
489	-1.9832	-6.18439	-6.02746	-5.11164	-6.33682	-7.34686	-6.39343		489	3.7347	11.8557	7.39679	5.7024	9.24003	7.92923	6.40226
490	-2.028	-6.16914	-6.05924	-5.14611	-6.36915	-7.39483	-6.44148		490	3.671	11.819	7.39908	5.69764	9.25628	7.9462	6.40324
491	-2.0906	-6.15388	-6.09102	-5.18057	-6.40148	-7.4428	-6.48954		491	3.6146	11.7823	7.40136	5.69288	9.27253	7.96318	6.40422
492	-2.1532	-6.13863	-6.12279	-5.21504	-6.43381	-7.49077	-6.5376		492	3.5582	11.7456	7.40364	5.68812	9.28878	7.98015	6.4052
493	-2.2158	-6.12337	-6.15457	-5.2495	-6.46614	-7.53873	-6.58566		493	3.5018	11.7089	7.40592	5.68336	9.30503	7.99713	6.40618
494	-2.2784	-6.10812	-6.18635	-5.28397	-6.49846	-7.5867	-6.63372		494	3.4454	11.6722	7.40821	5.6786	9.32128	8.0141	6.40716
495	-2.341	-6.09286	-6.21812	-5.31844	-6.53079	-7.63467	-6.68178		495	3.389	11.6355	7.41049	5.67384	9.33753	8.03107	6.40814
496	-2.4036	-6.07761	-6.2499	-5.3529	-6.56312	-7.68264	-6.72984		496	3.3326	11.5988	7.41277	5.66908	9.35378	8.04805	6.40912
497	-2.4662	-6.06235	-6.28168	-5.38737	-6.59545	-7.73061	-6.7779		497	3.2762	11.5621	7.41505	5.66431	9.37003	8.06502	6.4101
498	-2.5288	-6.0471	-6.31346	-5.42183	-6.62778	-7.77858	-6.82596		498	3.2198	11.5254	7.41734	5.65955	9.38628	8.082	6.41108
499	-2.5914	-6.03184	-6.34523	-5.4563	-6.66011	-7.82655	-6.87402		499	3.1634	11.4887	7.41962	5.65479	9.40253	8.09897	6.41205
500	-2.654	-6.02689	-6.37881	-5.49151	-6.69297	-7.87506	-6.92309		500	3.107	11.4516	7.42093	5.64741	9.41874	8.11652	6.41309
501	-2.7275	-6.04426	-6.41628	-5.52835	-6.72701	-7.92474	-6.97436		501	3.0623	11.4138	7.42015	5.63436	9.43488	8.13531	6.41426
502	-2.801	-6.06163	-6.45376	-5.56519	-6.76105	-7.97441	-7.02563		502	3.0176	11.3759	7.41937	5.6213	9.45102	8.15411	6.41543
503	-2.8745	-6.079	-6.49123	-5.60203	-6.79508	-8.02409	-7.0769		503	2.9729	11.3381	7.41859	5.60824	9.46716	8.1729	6.4166
504	-2.948	-6.09637	-6.5287	-5.63887	-6.82912	-8.07377	-7.12816		504	2.9282	11.3002	7.41781	5.59519	9.48331	8.19169	6.41777
505	-3.0215	-6.11374	-6.56618	-5.67571	-6.86315	-8.12344	-7.17943		505	2.8835	11.2624	7.41703	5.58213	9.49945	8.21049	6.41893
506	-3.095	-6.13111	-6.60365	-5.71254	-6.89719	-8.17312	-7.2307		506	2.8388	11.2245	7.41625	5.56908	9.51559	8.22928	6.4201
507	-3.1685	-6.14848	-6.64112	-5.74938	-6.93123	-8.2228	-7.28197		507	2.7941	11.1867	7.41548	5.55602	9.53173	8.24808	6.42127
508	-3.242	-6.16585	-6.6786	-5.78622	-6.96526	-8.27247	-7.33324		508	2.7494	11.1488	7.4147	5.54297	9.54787	8.26687	6.42244
509	-3.3155	-6.18322	-6.71607	-5.82306	-6.9993	-8.32215	-7.38451		509	2.7047	11.111	7.41392	5.52991	9.56401	8.28567	6.42361
510	-3.389	-6.20059	-6.75354	-5.8599	-7.03333	-8.37183	-7.43578		510	2.66	11.0732	7.41314	5.51685	9.58015	8.30446	6.42477
511	-3.4671	-6.21796	-6.79102	-5.89674	-7.06737	-8.4215	-7.48705		511	2.627	11.0353	7.41236	5.5038	9.59629	8.32325	6.42594
512	-3.5452	-6.23533	-6.82849	-5.93358	-7.10141	-8.47118	-7.53832		512	2.594	10.9975	7.41158	5.49074	9.61243	8.34205	6.42711
513	-3.6233	-6.26937	-6.87149	-5.9785	-7.13762	-8.52206	-7.59303		513	2.561	10.967	7.41047	5.47327	9.62847	8.36225	6.42893
514	-3.7014	-6.30779	-6.91593	-6.02554	-7.1744	-8.57327	-7.64866		514	2.528	10.9385	7.40927	5.45465	9.64449	8.38281	6.43092
515	-3.7795	-6.34621	-6.96038	-6.07258	-7.21118	-8.62447	-7.70428		515	2.495	10.9099	7.40808	5.43602	9.6605	8.40338	6.43291
516	-3.8576	-6.38463	-7.00482	-6.11963	-7.24796	-8.67567	-7.75991		516	2.462	10.8814	7.40688	5.4174	9.67651	8.42395	6.4349
517	-3.9357	-6.42305	-7.04927	-6.16667	-7.28474	-8.72687	-7.81553		517	2.429	10.8529	7.40569	5.39877	9.69253	8.44451	6.43689
518	-4.0138	-6.46147	-7.09371	-6.21371	-7.32152	-8.77807	-7.87116		518	2.396	10.8243	7.40449	5.38015	9.70854	8.46508	6.43888
519	-4.0919	-6.49989	-7.13816	-6.26075	-7.3583	-8.82927	-7.92678		519	2.363	10.7958	7.4033	5.36152	9.72455	8.48564	6.44087
520	-4.17	-6.53831	-7.1826	-6.30779	-7.39509	-8.88047	-7.9824		520	2.33	10.7673	7.4021	5.3429	9.74057	8.50621	6.44287
521	-4.2489	-6.57673	-7.22704	-6.35484	-7.43187	-8.93167	-8.03803		521	2.3062	10.7387	7.40091	5.32427	9.75658	8.52678	6.44486
522	-4.3278	-6.61515	-7.27149	-6.40188	-7.46865	-8.98288	-8.09365		522	2.2824	10.7102	7.39971	5.30565	9.77259	8.54734	6.44685
523	-4.4067	-6.65357	-7.31593	-6.44892	-7.50543	-9.03408	-8.14928		523	2.2586	10.6817	7.39852	5.28702	9.78861	8.56791	6.44884
524	-4.4856	-6.69199	-7.36038	-6.49596	-7.54221	-9.08528	-8.2049		524	2.2348	10.6531	7.39732	5.2684	9.80462	8.58848	6.45083
525	-4.5645	-6.73041	-7.40482	-6.54301	-7.57899	-9.13648	-8.26053		525	2.211	10.6246	7.39613	5.24977	9.82064	8.60904	6.45282
526	-4.6434	-6.77667	-7.45419	-6.59851	-7.61808	-9.189	-8.31961		526	2.1872	10.6033	7.39678	5.23266	9.83751	8.63062	6.45628
527	-4.7223	-6.8265	-7.50581	-6.65788	-7.65821	-9.24213	-8.38027		527	2.1634	10.5853	7.39828	5.21623	9.85477	8.65266	6.46042
528	-4.8012	-6.87634	-7.55742	-6.71725	-7.69835	-9.29525	-8.44092		528	2.1396	10.5672	7.39977	5.1998	9.87203	8.67471	6.46456
529	-4.8801	-6.92618	-7.60904	-6.77662	-7.73849	-9.34838	-8.50158		529	2.1158	10.5492	7.40127	5.18337	9.88929	8.69675	6.46869
530	-4.959	-6.97602	-7.66066	-6.83599	-7.77862	-9.40151	-8.56224		530	2.092	10.5312	7.40277	5.16695	9.90655	8.71879	6.47283
531	-5.0367	-7.02585	-7.71227	-6.89536	-7.81876	-9.45463	-8.6229		531	2.0747	10.5132	7.40426	5.15052	9.92381	8.74083	6.47697
532	-5.1144	-7.07569	-7.76389	-6.95473	-7.8589	-9.50776	-8.68356		532	2.0574	10.4951	7.40576	5.13409	9.94107	8.76287	6.48111
533	-5.1921	-7.12553	-7.81551	-7.0141	-7.89904	-9.56089	-8.74422		533	2.0401	10.4771	7.40726	5.11766	9.95833	8.78492	6.48524
534	-5.2698	-7.17537	-7.86712	-7.07347	-7.93917	-9.61401	-8.80488		534	2.0228	10.4591	7.40875	5.10124	9.97559	8.80696	6.48938
535	-5.3475	-7.2252	-7.91874	-7.13285	-7.97931	-9.66714	-8.86554		535	2.0055	10.4411	7.41025	5.08481	9.99285	8.829	6.49352
536	-5.4252	-7.27504	-7.97036	-7.19222	-8.01945	-9.72026	-8.9262		536	1.9882	10.423	7.41175	5.06838	10.0101	8.85104	6.49765
537	-5.5029	-7.32488	-8.02197	-7.25159	-8.05958	-9.77339	-8.98686		537	1.9709	10.405	7.41325	5.05195	10.0274	8.87308	6.50179
538	-5.5806	-7.37471	-8.07359	-7.31096	-8.09972	-9.82652	-9.04752		538	1.9536	10.387	7.41474	5.03553	10.0446	8.89513	6.50593
539	-5.6583	-7.42455	-8.12521	-7.37033	-8.13986	-9.87964	-9.10818		539	1.9363	10.369	7.41624	5.0191	10.0619	8.91717	6.51007
540	-5.736	-7.48419	-8.18186	-7.43764	-8.18238	-9.93527	-9.17344		540	1.919	10.3589	7.42301	5.00975	10.0814	8.94135	6.51824
541	-5.8123	-7.54428	-8.23875	-7.50532	-8.22501	-9.99101	-9.23892		541	1.906	10.3492	7.43001	5.00072	10.1011	8.96563	6.52661
542	-5.8886	-7.60438	-8.29564	-7.573	-8.26764	-10.0467	-9.3044		542	1.893	10.3396	7.43702	4.9917	10.1207	8.98991	6.53497
543	-5.9649	-7.66447	-8.35253	-7.64068	-8.31028	-10.1025	-9.36988		543	1.88	10.3299	7.44403	4.98268	10.1404	9.01419	6.54334
544	-6.0412	-7.72456	-8.40942	-7.70836	-8.35291	-10.1582	-9.43536		544	1.867	10.3202	7.45104	4.97365	10.1601	9.03847	6.5517
545	-6.1175	-7.78466	-8.46631	-7.77605	-8.39554	-10.214	-9.50083		545	1.854	10.3106	7.45805	4.96463	10.1797	9.06275	6.56007
546	-6.1938	-7.84475	-8.5232	-7.84373	-8.43817	-10.2697	-9.56631		546	1.841	10.3009	7.46506	4.9556	10.1994	9.08703	6.56843
547	-6.2701	-7.90484	-8.58009	-7.91141	-8.4808	-10.3255	-9.63179		547	1.828	10.2912	7.47207	4.94658	10.219	9.11131	6.5768
548	-6.3464	-7.96494	-8.63698	-7.97909	-8.52343	-10.3812	-9.69727		548	1.815	10.2815	7.47908	4.93756	10.2387	9.13559	6.58516
549	-6.4227	-8.02503	-8.69387	-8.04677	-8.56607	-10.4369	-9.76275		549	1.802	10.2719	7.48609	4.92853	10.2583	9.15987	6.59353
550	-6.499	-8.08512	-8.75076	-8.11445	-8.6087	-10.4927	-9.82822		550	1.789	10.2622	7.4931	4.91951	10.278	9.18415	6.60189
551	-6.5741	-8.14521	-8.80765	-8.18213	-8.65133	-10.5484	-9.8937		551	1.7788	10.2525	7.50011	4.91049	10.2976	9.20843	6.61025
552	-6.6492	-8.20531	-8.86454	-8.24981	-8.69396	-10.6042	-9.95918		552	1.7686	10.2429	7.50712	4.90146	10.3173	9.23271	6.61862
553	-6.7243	-8.2654	-8.92143	-8.31749	-8.73659	-10.6599	-10.0247		553	1.7584	10.2332	7.51413	4.89244	10.3369	9.25699	6.62698
554	-6.7994	-8.32941	-8.97961	-8.38724	-8.78018	-10.7169	-10.0917		554	1.7482	10.2317	7.52465	4.88773	10.3578	9.28319	6.63844
555	-6.8745	-8.39655	-9.03883	-8.45864	-8.82453	-10.7749	-10.16		555	1.738	10.2368	7.53799	4.88648	10.3796	9.31092	6.65237
556	-6.9496	-8.46369	-9.09804	-8.53004	-8.86888	-10.833	-10.2282		556	1.7278	10.2418	7.55133	4.88522	10.4014	9.33865	6.6663
557	-7.0247	-8.53082	-9.15726	-8.60144	-8.91324	-10.891	-10.2965		557	1.7176	10.2469	7.56466	4.88397	10.4232	9.36639	6.68023
558	-7.0998	-8.59796	-9.21648	-8.67284	-8.95759	-10.949	-10.3648		558	1.7074	10.2519	7.578	4.88271	10.445	9.39412	6.69415
559	-7.1749	-8.6651	-9.27569	-8.74424	-9.00194	-11.007	-10.4331		559	1.6972	10.2569	7.59134	4.88146	10.4668	9.42185	6.70808
560	-7.25	-8.73224	-9.33491	-8.81563	-9.04629	-11.065	-10.5013		560	1.687	10.262	7.60467	4.8802	10.4886	9.44958	6.72201
561	-7.3243	-8.79938	-9.39413	-8.88703	-9.09064	-11.123	-10.5696		561	1.6787	10.267	7.61801	4.87895	10.5104	9.47731	6.73594
562	-7.3986	-8.86652	-9.45334	-8.95843	-9.13499	-11.1811	-10.6379		562	1.6704	10.2721	7.63134	4.87769	10.5322	9.50504	6.74987
563	-7.4729	-8.93365	-9.51256	-9.02983	-9.17934	-11.2391	-10.7062		563	1.6621	10.2772	7.64468	4.87644	10.554	9.53278	6.7638
564	-7.5472	-9.00079	-9.57177	-9.10123	-9.22369	-11.2971	-10.7744		564	1.6538	10.2822	7.65802	4.87518	10.5758	9.56051	6.77773
565	-7.6215	-9.06793	-9.63099	-9.17263	-9.26805	-11.3551	-10.8427		565	1.6455	10.2873	7.67135	4.87393	10.5976	9.58824	6.79165
566	-7.6958	-9.13507	-9.69021	-9.24403	-9.3124	-11.4131	-10.911		566	1.6372	10.2923	7.68469	4.87268	10.6195	9.61597	6.80558
567	-7.7701	-9.20221	-9.74942	-9.31543	-9.35675	-11.4712	-10.9793		567	1.6289	10.2973	7.69803	4.87142	10.6413	9.6437	6.81951
568	-7.8444	-9.26935	-9.80864	-9.38683	-9.4011	-11.5292	-11.0475		568	1.6206	10.3024	7.71136	4.87017	10.6631	9.67143	6.83344
569	-7.9187	-9.33499	-9.86793	-9.45893	-9.44646	-11.5877	-11.1163		569	1.6123	10.3129	7.72715	4.87146	10.6858	9.70088	6.8495
570	-7.993	-9.3987	-9.92731	-9.53194	-9.49311	-11.6467	-11.1858		570	1.604	10.3305	7.74611	4.87604	10.7098	9.73256	6.86831
571	-8.0669	-9.4624	-9.98669	-9.60495	-9.53977	-11.7058	-11.2553		571	1.5971	10.348	7.76506	4.88063	10.7338	9.76423	6.88712
572	-8.1408	-9.52611	-10.0461	-9.67797	-9.58643	-11.7648	-11.3248		572	1.5902	10.3656	7.78402	4.88521	10.7578	9.7959	6.90593
573	-8.2147	-9.58982	-10.1054	-9.75098	-9.63309	-11.8239	-11.3942		573	1.5833	10.3831	7.80298	4.88979	10.7818	9.82758	6.92474
574	-8.2886	-9.65353	-10.1648	-9.82399	-9.67974	-11.883	-11.4637		574	1.5764	10.4007	7.82194	4.89438	10.8057	9.85925	6.94355
575	-8.3625	-9.71723	-10.2242	-9.897	-9.7264	-11.9421	-11.5332		575	1.5695	10.4182	7.8409	4.89896	10.8297	9.89092	6.96237
576	-8.4364	-9.78094	-10.2836	-9.97001	-9.77306	-12.0011	-11.6027		576	1.5626	10.4358	7.85985	4.90355	10.8537	9.9226	6.98118
577	-8.5103	-9.84465	-10.343	-10.043	-9.81972	-12.0602	-11.6722		577	1.5557	10.4534	7.87881	4.90813	10.8777	9.95427	6.99999
578	-8.5842	-9.90836	-10.4024	-10.116	-9.86638	-12.1192	-11.7416		578	1.5488	10.4709	7.89777	4.91272	10.9017	9.98594	7.0188
579	-8.6581	-9.97206	-10.4617	-10.189	-9.91303	-12.1783	-11.8111		579	1.5419	10.4885	7.91673	4.9173	10.9256	10.0176	7.03761
580	-8.732	-10.0358	-10.5211	-10.2621	-9.95969	-12.2374	-11.8806		580	1.535	10.506	7.93568	4.92189	10.9496	10.0493	7.05642
581	-8.8059	-10.0995	-10.5805	-10.3351	-10.0063	-12.2965	-11.9501		581	1.5291	10.5236	7.95464	4.92647	10.9736	10.081	7.07523
582	-8.8798	-10.1632	-10.6399	-10.4081	-10.053	-12.3555	-12.0195		582	1.5232	10.5411	7.9736	4.93106	10.9976	10.1126	7.09405
583	-8.9537	-10.2269	-10.6992	-10.4811	-10.0997	-12.4146	-12.089		583	1.5173	10.5587	7.99256	4.93564	11.0216	10.1443	7.11286
584	-9.0276	-10.2906	-10.7586	-10.5541	-10.1463	-12.4736	-12.1585		584	1.5114	10.5763	8.01151	4.94023	11.0456	10.176	7.13167
585	-9.1015	-10.3517	-10.8173	-10.6283	-10.1942	-12.5329	-12.2285		585	1.5055	10.596	8.03285	4.94744	11.0716	10.2094	7.1529
586	-9.1754	-10.4105	-10.8753	-10.7036	-10.2432	-12.5924	-12.2989		586	1.4996	10.6177	8.05622	4.9569	11.0994	10.2444	7.1762
587	-9.2493	-10.4693	-10.9334	-10.7789	-10.2922	-12.6518	-12.3693		587	1.4937	10.6393	8.07958	4.96635	11.1272	10.2793	7.1995
588	-9.3232	-10.5282	-10.9914	-10.8542	-10.3411	-12.7113	-12.4397		588	1.4878	10.661	8.10294	4.97581	11.1549	10.3143	7.22279
589	-9.3971	-10.587	-11.0495	-10.9295	-10.3901	-12.7707	-12.5102		589	1.4819	10.6826	8.12631	4.98527	11.1827	10.3492	7.24609
590	-9.471	-10.6458	-11.1075	-11.0048	-10.4391	-12.8302	-12.5806		590	1.476	10.7043	8.14967	4.99472	11.2105	10.3842	7.26939
591	-9.5449	-10.7046	-11.1655	-11.08	-10.4881	-12.8896	-12.651		591	1.4712	10.7259	8.17303	5.00418	11.2383	10.4191	7.29268
592	-9.6188	-10.7635	-11.2236	-11.1553	-10.537	-12.9491	-12.7214		592	1.4664	10.7476	8.19639	5.01363	11.2661	10.4541	7.31598
593	-9.6927	-10.8223	-11.2816	-11.2306	-10.586	-13.0085	-12.7918		593	1.4616	10.7692	8.21976	5.02309	11.2939	10.489	7.33928
594	-9.7666	-10.8811	-11.3397	-11.3059	-10.635	-13.068	-12.8623		594	1.4568	10.7908	8.24312	5.03255	11.3217	10.524	7.36257
595	-9.8405	-10.9399	-11.3977	-11.3812	-10.6839	-13.1274	-12.9327		595	1.452	10.8125	8.26648	5.042	11.3495	10.5589	7.38587
596	-9.9144	-10.9988	-11.4557	-11.4565	-10.7329	-13.1869	-13.0031		596	1.4472	10.8341	8.28985	5.05146	11.3772	10.5939	7.40917
597	-9.9883	-11.0576	-11.5138	-11.5318	-10.7819	-13.2463	-13.0735		597	1.4424	10.8558	8.31321	5.06091	11.405	10.6288	7.43247
598	-10.0622	-11.1164	-11.5718	-11.607	-10.8308	-13.3058	-13.1439		598	1.4376	10.8774	8.33657	5.07037	11.4328	10.6638	7.45576
599	-10.1361	-11.1752	-11.6299	-11.6823	-10.8798	-13.3652	-13.2144		599	1.4328	10.8991	8.35994	5.07982	11.4606	10.6987	7.47906
600	-10.21	-11.2341	-11.6879	-11.7576	-10.9288	-13.4247	-13.2848		600	1.428	10.9207	8.3833	5.08928	11.4884	10.7337	7.50236
601	-10.284	-11.2929	-11.7459	-11.8329	-10.9778	-13.4841	-13.3552		601	1.4238	10.9424	8.40666	5.09874	11.5162	10.7686	7.52565
602	-10.358	-11.3512	-11.8026	-11.9097	-11.0271	-13.5441	-13.4259		602	1.4196	10.9651	8.4322	5.11354	11.5479	10.8062	7.55268
603	-10.432	-11.4095	-11.859	-11.9869	-11.0765	-13.6043	-13.4966		603	1.4154	10.9882	8.45824	5.12962	11.5807	10.8443	7.58058
604	-10.506	-11.4677	-11.9154	-12.0641	-11.1259	-13.6644	-13.5673		604	1.4112	11.0113	8.48429	5.14569	11.6134	10.8825	7.60849
605	-10.58	-11.5259	-11.9718	-12.1414	-11.1753	-13.7246	-13.638		605	1.407	11.0343	8.51034	5.16177	11.6461	10.9206	7.63639
606	-10.654	-11.5842	-12.0282	-12.2186	-11.2247	-13.7848	-13.7087		606	1.4028	11.0574	8.53638	5.17784	11.6788	10.9588	7.6643
607	-10.728	-11.6424	-12.0846	-12.2958	-11.2741	-13.8449	-13.7795		607	1.3986	11.0805	8.56243	5.19392	11.7115	10.997	7.69221
608	-10.802	-11.7006	-12.141	-12.373	-11.3235	-13.9051	-13.8502		608	1.3944	11.1035	8.58848	5.20999	11.7442	11.0351	7.72011
609	-10.876	-11.7589	-12.1974	-12.4502	-11.3729	-13.9652	-13.9209		609	1.3902	11.1266	8.61453	5.22607	11.7769	11.0733	7.74802
610	-10.95	-11.8171	-12.2538	-12.5274	-11.4223	-14.0254	-13.9916		610	1.386	11.1496	8.64057	5.24214	11.8096	11.1114	7.77593
611	-11.025	-11.8754	-12.3102	-12.6046	-11.4718	-14.0855	-14.0623		611	1.3826	11.1727	8.66662	5.25822	11.8423	11.1496	7.80383
612	-11.1	-11.9336	-12.3666	-12.6818	-11.5212	-14.1457	-14.133		612	1.3792	11.1958	8.69267	5.27429	11.875	11.1877	7.83174
613	-11.175	-11.9918	-12.423	-12.7591	-11.5706	-14.2059	-14.2038		613	1.3758	11.2188	8.71871	5.29037	11.9077	11.2259	7.85964
614	-11.25	-12.0501	-12.4794	-12.8363	-11.62	-14.266	-14.2745		614	1.3724	11.2419	8.74476	5.30644	11.9404	11.264	7.88755
615	-11.325	-12.1083	-12.5358	-12.9135	-11.6694	-14.3262	-14.3452		615	1.369	11.2649	8.77081	5.32252	11.9731	11.3022	7.91546
616	-11.4	-12.1665	-12.5922	-12.9907	-11.7188	-14.3863	-14.4159		616	1.3656	11.288	8.79686	5.33859	12.0058	11.3404	7.94336
617	-11.475	-12.2248	-12.6486	-13.0679	-11.7682	-14.4465	-14.4866		617	1.3622	11.311	8.8229	5.35467	12.0386	11.3785	7.97127
618	-11.55	-12.283	-12.705	-13.1451	-11.8176	-14.5066	-14.5573		618	1.3588	11.3341	8.84895	5.37074	12.0713	11.4167	7.99918
619	-11.625	-12.3414	-12.7612	-13.2221	-11.8667	-14.5669	-14.628		619	1.3554	11.3578	8.87538	5.38804	12.1047	11.4555	8.0278
620	-11.7	-12.4005	-12.8164	-13.2982	-11.9146	-14.6274	-14.6982		620	1.352	11.3847	8.90365	5.41123	12.1417	11.4975	8.05988
621	-11.775	-12.4597	-12.8716	-13.3743	-11.9626	-14.6878	-14.7684		621	1.3492	11.4116	8.93191	5.43443	12.1786	11.5394	8.09196
622	-11.85	-12.5188	-12.9268	-13.4504	-12.0105	-14.7484	-14.8386		622	1.3464	11.4385	8.96018	5.45762	12.2156	11.5814	8.12404
623	-11.925	-12.5779	-12.982	-13.5264	-12.0584	-14.8088	-14.9088		623	1.3436	11.4654	8.98845	5.48082	12.2525	11.6234	8.15612
624	-12	-12.6371	-13.0372	-13.6025	-12.1063	-14.8694	-14.979		624	1.3408	11.4923	9.01672	5.50402	12.2895	11.6654	8.18819
625	-12.075	-12.6962	-13.0924	-13.6786	-12.1542	-14.9298	-15.0492		625	1.338	11.5192	9.04498	5.52721	12.3264	11.7074	8.22027
626	-12.15	-12.7553	-13.1476	-13.7547	-12.2021	-14.9903	-15.1194		626	1.3352	11.5461	9.07325	5.55041	12.3634	11.7493	8.25235
627	-12.225	-12.8145	-13.2028	-13.8308	-12.25	-15.0508	-15.1896		627	1.3324	11.573	9.10152	5.5736	12.4003	11.7913	8.28443
628	-12.3	-12.8736	-13.258	-13.9068	-12.2979	-15.1113	-15.2598		628	1.3296	11.5999	9.12978	5.5968	12.4373	11.8333	8.31651
629	-12.375	-12.9328	-13.3132	-13.9829	-12.3458	-15.1718	-15.3299		629	1.3268	11.6268	9.15805	5.61999	12.4742	11.8753	8.34859
630	-12.45	-12.9919	-13.3684	-14.059	-12.3938	-15.2323	-15.4001		630	1.324	11.6537	9.18632	5.64319	12.5112	11.9173	8.38067
631	-12.526	-13.051	-13.4236	-14.1351	-12.4417	-15.2928	-15.4703		631	1.3218	11.6806	9.21459	5.66638	12.5481	11.9593	8.41275
632	-12.602	-13.1102	-13.4788	-14.2111	-12.4896	-15.3533	-15.5405		632	1.3196	11.7075	9.24285	5.68958	12.5851	12.0013	8.44483
633	-12.678	-13.1693	-13.534	-14.2872	-12.5375	-15.4138	-15.6107		633	1.3174	11.7344	9.27112	5.71277	12.622	12.0432	8.47691
634	-12.754	-13.2284	-13.5892	-14.3633	-12.5854	-15.4743	-15.6809		634	1.3152	11.7613	9.29939	5.73597	12.659	12.0852	8.50899
635	-12.83	-13.2876	-13.6444	-14.4394	-12.6333	-15.5348	-15.7511		635	1.313	11.7882	9.32766	5.75916	12.6959	12.1272	8.54106
636	-12.906	-13.3467	-13.6996	-14.5155	-12.6812	-15.5953	-15.8213		636	1.3108	11.8151	9.35592	5.78236	12.7329	12.1692	8.57314
637	-12.982	-13.4058	-13.7548	-14.5915	-12.7291	-15.6558	-15.8915		637	1.3086	11.842	9.38419	5.80555	12.7698	12.2112	8.60522
638	-13.058	-13.4637	-13.8088	-14.6654	-12.7758	-15.716	-15.9612		638	1.3064	11.8711	9.41348	5.83121	12.8085	12.2552	8.63931
639	-13.134	-13.5205	-13.862	-14.7376	-12.8214	-15.7761	-16.0306		639	1.3042	11.902	9.44357	5.85883	12.8485	12.3009	8.67499
640	-13.21	-13.5774	-13.9152	-14.8098	-12.8671	-15.8361	-16.0999		640	1.302	11.9329	9.47367	5.88645	12.8886	12.3466	8.71068
641	-13.287	-13.6342	-13.9684	-14.882	-12.9127	-15.8961	-16.1693		641	1.3003	11.9638	9.50377	5.91407	12.9286	12.3924	8.74637
642	-13.364	-13.691	-14.0216	-14.9541	-12.9584	-15.9561	-16.2386		642	1.2986	11.9947	9.53387	5.94169	12.9687	12.4381	8.78206
643	-13.441	-13.7479	-14.0748	-15.0263	-13.004	-16.0161	-16.308		643	1.2969	12.0256	9.56397	5.96932	13.0087	12.4838	8.81774
644	-13.518	-13.8047	-14.128	-15.0985	-13.0497	-16.0761	-16.3773		644	1.2952	12.0565	9.59407	5.99694	13.0488	12.5295	8.85343
645	-13.595	-13.8615	-14.1812	-15.1707	-13.0953	-16.1362	-16.4467		645	1.2935	12.0874	9.62417	6.02456	13.0889	12.5752	8.88912
646	-13.672	-13.9184	-14.2343	-15.2428	-13.141	-16.1962	-16.516		646	1.2918	12.1183	9.65426	6.05218	13.1289	12.6209	8.92481
647	-13.749	-13.9752	-14.2875	-15.315	-13.1866	-16.2562	-16.5853		647	1.2901	12.1492	9.68436	6.0798	13.169	12.6666	8.9605
648	-13.826	-14.0321	-14.3407	-15.3872	-13.2323	-16.3162	-16.6547		648	1.2884	12.1801	9.71446	6.10742	13.209	12.7123	8.99618
649	-13.903	-14.0889	-14.3939	-15.4593	-13.2779	-16.3762	-16.724		649	1.2867	12.211	9.74456	6.13504	13.2491	12.7581	9.03187
650	-13.98	-14.1457	-14.4471	-15.5315	-13.3235	-16.4362	-16.7934		650	1.285	12.2419	9.77466	6.16267	13.2891	12.8038	9.06756
651	-14.057	-14.2026	-14.5003	-15.6037	-13.3692	-16.4962	-16.8627		651	1.2838	12.2728	9.80476	6.19029	13.3292	12.8495	9.10325
652	-14.134	-14.2594	-14.5535	-15.6758	-13.4148	-16.5563	-16.9321		652	1.2826	12.3037	9.83486	6.21791	13.3692	12.8952	9.13893
653	-14.211	-14.3162	-14.6067	-15.748	-13.4605	-16.6163	-17.0014		653	1.2814	12.3346	9.86495	6.24553	13.4093	12.9409	9.17462
654	-14.288	-14.3731	-14.6598	-15.8202	-13.5061	-16.6763	-17.0708		654	1.2802	12.3655	9.89505	6.27315	13.4493	12.9866	9.21031
655	-14.365	-14.4299	-14.713	-15.8924	-13.5518	-16.7363	-17.1401		655	1.279	12.3964	9.92515	6.30077	13.4893	13.0323	9.246
656	-14.442	-14.4867	-14.7662	-15.9645	-13.5974	-16.7963	-17.2095		656	1.2778	12.4273	9.95525	6.32839	13.5294	13.078	9.28168
657	-14.519	-14.5436	-14.8194	-16.0367	-13.6431	-16.8563	-17.2788		657	1.2766	12.4582	9.98535	6.35602	13.5694	13.1237	9.31737
658	-14.596	-14.599	-14.8708	-16.1064	-13.6862	-16.9157	-17.3471		658	1.2754	12.4894	10.0152	6.38389	13.6115	13.1724	9.35572
659	-14.673	-14.6541	-14.922	-16.1757	-13.729	-16.975	-17.4152		659	1.2742	12.5206	10.0451	6.4118	13.6538	13.2214	9.39445
660	-14.75	-14.7093	-14.9732	-16.2451	-13.7717	-17.0343	-17.4833		660	1.273	12.5518	10.075	6.43971	13.6962	13.2705	9.43317
661	-14.828	-14.7645	-15.0243	-16.3144	-13.8145	-17.0935	-17.5514		661	1.2722	12.5831	10.1049	6.46762	13.7385	13.3195	9.4719
662	-14.906	-14.8197	-15.0755	-16.3837	-13.8572	-17.1528	-17.6195		662	1.2714	12.6143	10.1347	6.49553	13.7809	13.3686	9.51062
663	-14.984	-14.8749	-15.1266	-16.4531	-13.9	-17.2121	-17.6876		663	1.2706	12.6455	10.1646	6.52344	13.8232	13.4176	9.54935
664	-15.062	-14.9301	-15.1778	-16.5224	-13.9428	-17.2714	-17.7557		664	1.2698	12.6768	10.1945	6.55135	13.8655	13.4667	9.58808
665	-15.14	-14.9853	-15.229	-16.5918	-13.9855	-17.3306	-17.8239		665	1.269	12.708	10.2243	6.57926	13.9079	13.5157	9.6268
666	-15.218	-15.0404	-15.2801	-16.6611	-14.0283	-17.3899	-17.892		666	1.2682	12.7392	10.2542	6.60717	13.9502	13.5648	9.66553
667	-15.296	-15.0956	-15.3313	-16.7304	-14.071	-17.4492	-17.9601		667	1.2674	12.7705	10.2841	6.63508	13.9925	13.6138	9.70426
668	-15.374	-15.1508	-15.3825	-16.7998	-14.1138	-17.5085	-18.0282		668	1.2666	12.8017	10.3139	6.66299	14.0349	13.6629	9.74298
669	-15.452	-15.206	-15.4336	-16.8691	-14.1565	-17.5678	-18.0963		669	1.2658	12.8329	10.3438	6.6909	14.0772	13.7119	9.78171
670	-15.53	-15.2612	-15.4848	-16.9385	-14.1993	-17.627	-18.1644		670	1.265	12.8642	10.3737	6.71881	14.1196	13.761	9.82043
671	-15.608	-15.3163	-15.536	-17.0078	-14.2421	-17.6863	-18.2325		671	1.2647	12.8954	10.4035	6.74672	14.1619	13.81	9.85916
672	-15.686	-15.3715	-15.5871	-17.0771	-14.2848	-17.7456	-18.3007		672	1.2644	12.9266	10.4334	6.77463	14.2043	13.8591	9.89789
673	-15.764	-15.4267	-15.6383	-17.1465	-14.3276	-17.8048	-18.3688		673	1.2641	12.9579	10.4633	6.80254	14.2466	13.9081	9.93661
674	-15.842	-15.4819	-15.6895	-17.2158	-14.3703	-17.8641	-18.4369		674	1.2638	12.9891	10.4932	6.83045	14.2889	13.9572	9.97534
675	-15.92	-15.5371	-15.7406	-17.2852	-14.4131	-17.9234	-18.505		675	1.2635	13.0203	10.523	6.85836	14.3313	14.0062	10.0141
676	-15.998	-15.5923	-15.7918	-17.3545	-14.4559	-17.9827	-18.5731		676	1.2632	13.0516	10.5529	6.88627	14.3736	14.0553	10.0528
677	-16.076	-15.6475	-15.8429	-17.4238	-14.4986	-18.0419	-18.6412		677	1.2629	13.0828	10.5828	6.91418	14.416	14.1043	10.0915
678	-16.154	-15.7027	-15.8941	-17.4932	-14.5412	-18.1012	-18.7093		678	1.2626	13.1141	10.6126	6.9421	14.4583	14.1535	10.1303
679	-16.232	-15.7581	-15.9453	-17.5635	-14.5806	-18.1596	-18.7765		679	1.2623	13.147	10.6415	6.97021	14.5015	14.206	10.1712
680	-16.31	-15.8135	-15.9965	-17.6338	-14.6199	-18.2181	-18.8437		680	1.262	13.1798	10.6703	6.99832	14.5447	14.2584	10.2122
681	-16.389	-15.8689	-16.0477	-17.7041	-14.6593	-18.2766	-18.911		681	1.262	13.2127	10.6992	7.02643	14.5879	14.3109	10.2531
682	-16.468	-15.9243	-16.0989	-17.7744	-14.6986	-18.335	-18.9782		682	1.262	13.2455	10.7281	7.05454	14.6311	14.3634	10.294
683	-16.547	-15.9797	-16.1502	-17.8448	-14.7379	-18.3935	-19.0454		683	1.262	13.2784	10.7569	7.08265	14.6743	14.4159	10.3349
684	-16.626	-16.0352	-16.2014	-17.9151	-14.7773	-18.4519	-19.1126		684	1.262	13.3112	10.7858	7.11076	14.7175	14.4684	10.3758
685	-16.705	-16.0906	-16.2526	-17.9854	-14.8166	-18.5104	-19.1798		685	1.262	13.3441	10.8147	7.13887	14.7607	14.5208	10.4168
686	-16.784	-16.146	-16.3038	-18.0557	-14.856	-18.5688	-19.2471		686	1.262	13.377	10.8435	7.16698	14.8038	14.5733	10.4577
687	-16.863	-16.2014	-16.355	-18.126	-14.8953	-18.6273	-19.3143		687	1.262	13.4098	10.8724	7.19509	14.847	14.6258	10.4986
688	-16.942	-16.2568	-16.4062	-18.1963	-14.9346	-18.6857	-19.3815		688	1.262	13.4427	10.9012	7.2232	14.8902	14.6783	10.5395
689	-17.021	-16.3122	-16.4574	-18.2666	-14.974	-18.7442	-19.4487		689	1.262	13.4755	10.9301	7.25131	14.9334	14.7308	10.5804
690	-17.1	-16.3677	-16.5086	-18.3369	-15.0133	-18.8026	-19.516		690	1.262	13.5084	10.959	7.27942	14.9766	14.7832	10.6213
691	-17.18	-16.4231	-16.5598	-18.4072	-15.0527	-18.8611	-19.5832		691	1.2623	13.5412	10.9878	7.30753	15.0198	14.8357	10.6623
692	-17.26	-16.4785	-16.611	-18.4775	-15.092	-18.9195	-19.6504		692	1.2626	13.5741	11.0167	7.33564	15.063	14.8882	10.7032
693	-17.34	-16.5339	-16.6622	-18.5478	-15.1313	-18.978	-19.7176		693	1.2629	13.607	11.0456	7.36375	15.1062	14.9407	10.7441
694	-17.42	-16.5893	-16.7134	-18.6181	-15.1707	-19.0364	-19.7848		694	1.2632	13.6398	11.0744	7.39186	15.1494	14.9931	10.785
695	-17.5	-16.6447	-16.7646	-18.6884	-15.21	-19.0949	-19.8521		695	1.2635	13.6727	11.1033	7.41997	15.1926	15.0456	10.8259
696	-17.58	-16.7002	-16.8159	-18.7587	-15.2494	-19.1533	-19.9193		696	1.2638	13.7055	11.1321	7.44808	15.2357	15.0981	10.8668
697	-17.66	-16.7556	-16.8671	-18.829	-15.2887	-19.2118	-19.9865		697	1.2641	13.7384	11.161	7.47619	15.2789	15.1506	10.9078
698	-17.74	-16.811	-16.9183	-18.8993	-15.328	-19.2702	-20.0537		698	1.2644	13.7713	11.1899	7.5043	15.3221	15.203	10.9487
699	-17.82	-16.8664	-16.9695	-18.9697	-15.3674	-19.3287	-20.121		699	1.2647	13.8041	11.2187	7.53241	15.3653	15.2555	10.9896
700	-17.9	-16.9218	-17.0207	-19.04	-15.4067	-19.3871	-20.1882		700	1.265	13.837	11.2476	7.56052	15.4085	15.308	11.0305
701	-17.981	-16.9754	-17.0727	-19.1111	-15.4433	-19.4441	-20.2551		701	1.2657	13.8705	11.2764	7.59147	15.4511	15.3638	11.0737
702	-18.062	-17.0289	-17.1248	-19.1824	-15.4796	-19.501	-20.3221		702	1.2664	13.904	11.3052	7.6226	15.4937	15.4198	11.1171
703	-18.143	-17.0824	-17.1769	-19.2537	-15.516	-19.5579	-20.389		703	1.2671	13.9376	11.3341	7.65374	15.5362	15.4757	11.1605
704	-18.224	-17.1359	-17.229	-19.3249	-15.5523	-19.6148	-20.4559		704	1.2678	13.9711	11.3629	7.68488	15.5788	15.5317	11.2038
705	-18.305	-17.1894	-17.2811	-19.3962	-15.5887	-19.6717	-20.5228		705	1.2685	14.0047	11.3917	7.71602	15.6213	15.5877	11.2472
706	-18.386	-17.2429	-17.3332	-19.4674	-15.625	-19.7286	-20.5898		706	1.2692	14.0382	11.4205	7.74716	15.6639	15.6437	11.2905
707	-18.467	-17.2963	-17.3852	-19.5387	-15.6614	-19.7855	-20.6567		707	1.2699	14.0718	11.4493	7.77829	15.7064	15.6997	11.3339
708	-18.548	-17.3498	-17.4373	-19.61	-15.6977	-19.8424	-20.7236		708	1.2706	14.1053	11.4782	7.80943	15.749	15.7556	11.3773
709	-18.629	-17.4033	-17.4894	-19.6812	-15.7341	-19.8993	-20.7906		709	1.2713	14.1389	11.507	7.84057	15.7916	15.8116	11.4206
710	-18.71	-17.4568	-17.5415	-19.7525	-15.7704	-19.9562	-20.8575		710	1.272	14.1724	11.5358	7.87171	15.8341	15.8676	11.464
711	-18.792	-17.5103	-17.5936	-19.8237	-15.8068	-20.0131	-20.9244		711	1.273	14.206	11.5646	7.90285	15.8767	15.9236	11.5074
712	-18.874	-17.5638	-17.6457	-19.895	-15.8431	-20.0699	-20.9914		712	1.274	14.2395	11.5934	7.93398	15.9192	15.9796	11.5507
713	-18.956	-17.6172	-17.6978	-19.9662	-15.8795	-20.1269	-21.0583		713	1.275	14.2731	11.6223	7.96512	15.9618	16.0355	11.5941
714	-19.038	-17.6707	-17.7499	-20.0375	-15.9158	-20.1837	-21.1252		714	1.276	14.3066	11.6511	7.99626	16.0043	16.0915	11.6375
715	-19.12	-17.7242	-17.802	-20.1088	-15.9522	-20.2406	-21.1922		715	1.277	14.3402	11.6799	8.0274	16.0469	16.1475	11.6808
716	-19.202	-17.7777	-17.8541	-20.18	-15.9885	-20.2975	-21.2591		716	1.278	14.3737	11.7087	8.05854	16.0894	16.2035	11.7242
717	-19.284	-17.8312	-17.9061	-20.2513	-16.0249	-20.3544	-21.326		717	1.279	14.4073	11.7375	8.08967	16.132	16.2595	11.7676
718	-19.366	-17.8847	-17.9582	-20.3225	-16.0613	-20.4113	-21.3929		718	1.28	14.4408	11.7664	8.12081	16.1746	16.3154	11.8109
719	-19.448	-17.9381	-18.0103	-20.3938	-16.0976	-20.4682	-21.4599		719	1.281	14.4744	11.7952	8.15195	16.2171	16.3714	11.8543
720	-19.53	-17.9916	-18.0624	-20.465	-16.1339	-20.5251	-21.5268		720	1.282	14.5079	11.824	8.18309	16.2597	16.4274	11.8977
721	-19.613	-18.0451	-18.1145	-20.5363	-16.1703	-20.582	-21.5937		721	1.2833	14.5415	11.8528	8.21423	16.3022	16.4834	11.941
722	-19.696	-18.0986	-18.1666	-20.6076	-16.2067	-20.6389	-21.6607		722	1.2846	14.575	11.8816	8.24536	16.3448	16.5394	11.9844
723	-19.779	-18.1521	-18.2187	-20.6788	-16.243	-20.6958	-21.7276		723	1.2859	14.6086	11.9105	8.2765	16.3873	16.5954	12.0277
724	-19.862	-18.2061	-18.2713	-20.7495	-16.2783	-20.7518	-21.7943		724	1.2872	14.641	11.9395	8.30882	16.4291	16.6527	12.0724
725	-19.945	-18.2607	-18.3247	-20.8195	-16.3124	-20.8066	-21.8606		725	1.2885	14.672	11.9687	8.34256	16.4698	16.7115	12.1186
726	-20.028	-18.3153	-18.378	-20.8895	-16.3464	-20.8615	-21.927		726	1.2898	14.703	11.9979	8.3763	16.5106	16.7703	12.1648
727	-20.111	-18.3699	-18.4314	-20.9595	-16.3804	-20.9164	-21.9933		727	1.2911	14.7341	12.0271	8.41003	16.5513	16.8292	12.2111
728	-20.194	-18.4245	-18.4847	-21.0295	-16.4145	-20.9713	-22.0597		728	1.2924	14.7651	12.0564	8.44377	16.5921	16.888	12.2573
729	-20.277	-18.4791	-18.5381	-21.0995	-16.4486	-21.0261	-22.1261		729	1.2937	14.7961	12.0856	8.47751	16.6328	16.9469	12.3035
730	-20.36	-18.5337	-18.5914	-21.1695	-16.4826	-21.081	-22.1924		730	1.295	14.8272	12.1148	8.51124	16.6736	17.0057	12.3497
731	-20.443	-18.5883	-18.6448	-21.2395	-16.5166	-21.1359	-22.2588		731	1.2966	14.8582	12.144	8.54498	16.7143	17.0646	12.3959
732	-20.526	-18.643	-18.6981	-21.3096	-16.5507	-21.1907	-22.3251		732	1.2982	14.8892	12.1732	8.57872	16.7551	17.1234	12.4421
733	-20.609	-18.6976	-18.7515	-21.3796	-16.5847	-21.2456	-22.3915		733	1.2998	14.9202	12.2025	8.61246	16.7958	17.1823	12.4883
734	-20.692	-18.7522	-18.8048	-21.4496	-16.6188	-21.3005	-22.4579		734	1.3014	14.9513	12.2317	8.64619	16.8366	17.2411	12.5345
735	-20.775	-18.8068	-18.8582	-21.5196	-16.6528	-21.3554	-22.5242		735	1.303	14.9823	12.2609	8.67993	16.8773	17.3	12.5808
736	-20.858	-18.8614	-18.9115	-21.5896	-16.6869	-21.4102	-22.5906		736	1.3046	15.0133	12.2901	8.71367	16.9181	17.3588	12.627
737	-20.941	-18.916	-18.9649	-21.6596	-16.7209	-21.4651	-22.6569		737	1.3062	15.0444	12.3193	8.7474	16.9588	17.4177	12.6732
738	-21.024	-18.9706	-19.0182	-21.7296	-16.755	-21.52	-22.7233		738	1.3078	15.0754	12.3485	8.78114	16.9996	17.4765	12.7194
739	-21.107	-19.0252	-19.0716	-21.7996	-16.789	-21.5749	-22.7897		739	1.3094	15.1064	12.3778	8.81488	17.0403	17.5354	12.7656
740	-21.19	-19.0799	-19.1249	-21.8696	-16.8231	-21.6297	-22.856		740	1.311	15.1374	12.407	8.84861	17.0811	17.5942	12.8118
741	-21.274	-19.1345	-19.1783	-21.9396	-16.8571	-21.6846	-22.9224		741	1.3129	15.1685	12.4362	8.88235	17.1218	17.6531	12.858
742	-21.358	-19.1891	-19.2316	-22.0096	-16.8912	-21.7395	-22.9887		742	1.3148	15.1995	12.4654	8.91609	17.1626	17.7119	12.9042
743	-21.442	-19.2437	-19.285	-22.0796	-16.9252	-21.7943	-23.0551		743	1.3167	15.2305	12.4947	8.94982	17.2033	17.7708	12.9505
744	-21.526	-19.2983	-19.3383	-22.1496	-16.9593	-21.8492	-23.1215		744	1.3186	15.2616	12.5239	8.98356	17.2441	17.8296	12.9967
745	-21.61	-19.3529	-19.3917	-22.2196	-16.9933	-21.9041	-23.1878		745	1.3205	15.2926	12.5531	9.0173	17.2848	17.8884	13.0429
746	-21.694	-19.4075	-19.445	-22.2896	-17.0273	-21.959	-23.2542		746	1.3224	15.3236	12.5823	9.05103	17.3256	17.9473	13.0891
747	-21.778	-19.4621	-19.4984	-22.3596	-17.0614	-22.0138	-23.3205		747	1.3243	15.3546	12.6115	9.08477	17.3663	18.0062	13.1353
748	-21.862	-19.5167	-19.5517	-22.4296	-17.0954	-22.0687	-23.3869		748	1.3262	15.3857	12.6408	9.11851	17.4071	18.065	13.1815
749	-21.946	-19.5736	-19.6055	-22.499	-17.1292	-22.1226	-23.4528		749	1.3281	15.4171	12.6706	9.15256	17.4465	18.1251	13.2291
750	-22.03	-19.6329	-19.6597	-22.5677	-17.1625	-22.1753	-23.5182		750	1.33	15.449	12.7013	9.187	17.4844	18.1866	13.2783
751	-22.115	-19.6923	-19.7138	-22.6364	-17.1959	-22.228	-23.5835		751	1.3321	15.4809	12.732	9.22143	17.5224	18.2481	13.3275
752	-22.2	-19.7517	-19.768	-22.705	-17.2293	-22.2807	-23.6489		752	1.3342	15.5129	12.7627	9.25586	17.5603	18.3096	13.3767
753	-22.285	-19.8111	-19.8222	-22.7737	-17.2626	-22.3333	-23.7143		753	1.3363	15.5448	12.7934	9.2903	17.5982	18.3711	13.4259
754	-22.37	-19.8705	-19.8764	-22.8423	-17.296	-22.386	-23.7797		754	1.3384	15.5767	12.824	9.32473	17.6361	18.4326	13.4751
755	-22.455	-19.9299	-19.9306	-22.911	-17.3294	-22.4387	-23.8451		755	1.3405	15.6086	12.8547	9.35917	17.6741	18.4941	13.5243
756	-22.54	-19.9893	-19.9847	-22.9796	-17.3627	-22.4914	-23.9104		756	1.3426	15.6405	12.8854	9.3936	17.712	18.5556	13.5735
757	-22.625	-20.0487	-20.0389	-23.0483	-17.3961	-22.5441	-23.9758		757	1.3447	15.6724	12.9161	9.42803	17.7499	18.6171	13.6227
758	-22.71	-20.1081	-20.0931	-23.117	-17.4294	-22.5968	-24.0412		758	1.3468	15.7044	12.9467	9.46247	17.7878	18.6786	13.6719
759	-22.795	-20.1674	-20.1473	-23.1856	-17.4628	-22.6495	-24.1066		759	1.3489	15.7363	12.9774	9.4969	17.8257	18.7401	13.721
760	-22.88	-20.2268	-20.2015	-23.2543	-17.4962	-22.7022	-24.1719		760	1.351	15.7682	13.0081	9.53133	17.8637	18.8016	13.7702
761	-22.966	-20.2862	-20.2557	-23.3229	-17.5295	-22.7549	-24.2373		761	1.3533	15.8001	13.0388	9.56577	17.9016	18.8631	13.8194
762	-23.052	-20.3456	-20.3098	-23.3916	-17.5629	-22.8076	-24.3027		762	1.3556	15.832	13.0695	9.6002	17.9395	18.9246	13.8686
763	-23.138	-20.405	-20.364	-23.4603	-17.5963	-22.8603	-24.3681		763	1.3579	15.864	13.1001	9.63464	17.9775	18.9861	13.9178
764	-23.224	-20.4644	-20.4182	-23.5289	-17.6296	-22.913	-24.4334		764	1.3602	15.8959	13.1308	9.66907	18.0154	19.0476	13.967
765	-23.31	-20.5238	-20.4724	-23.5976	-17.663	-22.9657	-24.4988		765	1.3625	15.9278	13.1615	9.7035	18.0533	19.1091	14.0162
766	-23.396	-20.5832	-20.5266	-23.6663	-17.6963	-23.0184	-24.5642		766	1.3648	15.9597	13.1922	9.73794	18.0912	19.1706	14.0654
767	-23.482	-20.6426	-20.5807	-23.7349	-17.7297	-23.071	-24.6296		767	1.3671	15.9916	13.2229	9.77237	18.1291	19.2321	14.1146
768	-23.568	-20.702	-20.6349	-23.8036	-17.7631	-23.1237	-24.6949		768	1.3694	16.0235	13.2535	9.8068	18.1671	19.2936	14.1638
769	-23.654	-20.7614	-20.6891	-23.8722	-17.7964	-23.1764	-24.7603		769	1.3717	16.0555	13.2842	9.84124	18.205	19.3551	14.213
770	-23.74	-20.8207	-20.7433	-23.9409	-17.8298	-23.2291	-24.8257		770	1.374	16.0874	13.3149	9.87567	18.2429	19.4166	14.2622
771	-23.827	-20.8801	-20.7975	-24.0096	-17.8632	-23.2818	-24.8911		771	1.3766	16.1193	13.3456	9.91011	18.2808	19.4781	14.3114
772	-23.914	-20.9395	-20.8517	-24.0782	-17.8965	-23.3345	-24.9565		772	1.3792	16.1512	13.3763	9.94454	18.3188	19.5396	14.3606
773	-24.001	-20.9989	-20.9058	-24.1469	-17.9299	-23.3872	-25.0218		773	1.3818	16.1831	13.4069	9.97897	18.3567	19.6011	14.4098
774	-24.088	-21.0583	-20.96	-24.2155	-17.9633	-23.4399	-25.0872		774	1.3844	16.215	13.4376	10.0134	18.3946	19.6626	14.459
775	-24.175	-21.1177	-21.0142	-24.2842	-17.9966	-23.4926	-25.1526		775	1.387	16.247	13.4683	10.0478	18.4325	19.7241	14.5082
776	-24.262	-21.1793	-21.0683	-24.3527	-18.0308	-23.543	-25.2164		776	1.3896	16.2823	13.4997	10.0817	18.4687	19.7873	14.5598
777	-24.349	-21.2416	-21.1223	-24.4212	-18.0651	-23.5927	-25.2798		777	1.3922	16.3186	13.5313	10.1154	18.5043	19.851	14.612
778	-24.436	-21.3038	-21.1763	-24.4897	-18.0995	-23.6425	-25.3433		778	1.3948	16.3549	13.5629	10.1492	18.54	19.9147	14.6642
779	-24.523	-21.366	-21.2304	-24.5581	-18.1338	-23.6923	-25.4067		779	1.3974	16.3912	13.5945	10.1829	18.5757	19.9783	14.7165
780	-24.61	-21.4283	-21.2844	-24.6266	-18.1682	-23.7421	-25.4701		780	1.4	16.4274	13.6262	10.2166	18.6113	20.042	14.7687
781	-24.698	-21.4905	-21.3385	-24.6951	-18.2026	-23.7919	-25.5335		781	1.4028	16.4637	13.6578	10.2503	18.647	20.1057	14.821
782	-24.786	-21.5527	-21.3925	-24.7636	-18.2369	-23.8417	-25.597		782	1.4056	16.5	13.6894	10.2841	18.6827	20.1694	14.8732
783	-24.874	-21.615	-21.4466	-24.832	-18.2713	-23.8914	-25.6604		783	1.4084	16.5363	13.721	10.3178	18.7183	20.233	14.9255
784	-24.962	-21.6772	-21.5006	-24.9005	-18.3056	-23.9412	-25.7238		784	1.4112	16.5725	13.7526	10.3515	18.754	20.2967	14.9777
785	-25.05	-21.7394	-21.5546	-24.969	-18.34	-23.991	-25.7873		785	1.414	16.6088	13.7842	10.3852	18.7897	20.3604	15.0299
786	-25.138	-21.8016	-21.6087	-25.0375	-18.3744	-24.0408	-25.8507		786	1.4168	16.6451	13.8158	10.419	18.8253	20.4241	15.0822
787	-25.226	-21.8639	-21.6627	-25.1059	-18.4087	-24.0906	-25.9141		787	1.4196	16.6813	13.8474	10.4527	18.861	20.4877	15.1344
788	-25.314	-21.9261	-21.7168	-25.1744	-18.4431	-24.1403	-25.9775		788	1.4224	16.7176	13.879	10.4864	18.8967	20.5514	15.1867
789	-25.402	-21.9884	-21.7708	-25.2429	-18.4775	-24.1901	-26.041		789	1.4252	16.7539	13.9107	10.5201	18.9323	20.6151	15.2389
790	-25.49	-22.0506	-21.8248	-25.3114	-18.5118	-24.2399	-26.1044		790	1.428	16.7902	13.9423	10.5539	18.968	20.6787	15.2912
791	-25.578	-22.1128	-21.8789	-25.3799	-18.5462	-24.2897	-26.1678		791	1.431	16.8265	13.9739	10.5876	19.0037	20.7424	15.3434
792	-25.666	-22.175	-21.9329	-25.4483	-18.5805	-24.3395	-26.2313		792	1.434	16.8627	14.0055	10.6213	19.0393	20.8061	15.3956
793	-25.754	-22.2373	-21.987	-25.5168	-18.6149	-24.3892	-26.2947		793	1.437	16.899	14.0371	10.6551	19.075	20.8698	15.4479
794	-25.842	-22.2995	-22.041	-25.5853	-18.6492	-24.439	-26.3581		794	1.44	16.9353	14.0687	10.6888	19.1107	20.9334	15.5001
795	-25.93	-22.3617	-22.095	-25.6538	-18.6836	-24.4888	-26.4215		795	1.443	16.9715	14.1003	10.7225	19.1464	20.9971	15.5524
796	-26.018	-22.424	-22.1491	-25.7222	-18.718	-24.5386	-26.485		796	1.446	17.0078	14.1319	10.7562	19.182	21.0608	15.6046
797	-26.106	-22.4862	-22.2031	-25.7907	-18.7523	-24.5884	-26.5484		797	1.449	17.0441	14.1635	10.79	19.2177	21.1244	15.6568
798	-26.194	-22.5484	-22.2572	-25.8592	-18.7867	-24.6381	-26.6118		798	1.452	17.0804	14.1951	10.8237	19.2534	21.1881	15.7091
799	-26.282	-22.6107	-22.3112	-25.9277	-18.821	-24.6879	-26.6753		799	1.455	17.1166	14.2267	10.8574	19.289	21.2518	15.7613
800	-26.37	-22.6729	-22.3652	-25.9961	-18.8554	-24.7377	-26.7387		800	1.458	17.1529	14.2584	10.8911	19.3247	21.3155	15.8136
801	-26.46	-22.7351	-22.4193	-26.0646	-18.8898	-24.7875	-26.8021		801	1.4612	17.1892	14.29	10.9249	19.3604	21.3791	15.8658
802	-26.55	-22.7974	-22.4733	-26.1331	-18.9241	-24.8373	-26.8655		802	1.4644	17.2255	14.3216	10.9586	19.396	21.4428	15.918
803	-26.64	-22.8596	-22.5274	-26.2016	-18.9585	-24.887	-26.929		803	1.4676	17.2617	14.3532	10.9923	19.4317	21.5065	15.9703
804	-26.73	-22.9218	-22.5814	-26.2707	-18.9933	-24.9359	-26.9915		804	1.4708	17.2993	14.3849	11.0258	19.467	21.5704	16.023
805	-26.82	-22.984	-22.6355	-26.3413	-19.0293	-24.9826	-27.0517		805	1.474	17.3399	14.4168	11.0586	19.5013	21.6347	16.077
806	-26.91	-23.0462	-22.6895	-26.412	-19.0652	-25.0293	-27.1119		806	1.4772	17.3805	14.4487	11.0914	19.5357	21.699	16.131
807	-27	-23.1084	-22.7435	-26.4826	-19.1012	-25.0759	-27.1722		807	1.4804	17.4212	14.4806	11.1242	19.5701	21.7634	16.185
808	-27.09	-23.1705	-22.7976	-26.5532	-19.1371	-25.1226	-27.2324		808	1.4836	17.4618	14.5125	11.1571	19.6044	21.8277	16.2389
809	-27.18	-23.2327	-22.8516	-26.6239	-19.1731	-25.1692	-27.2926		809	1.4868	17.5024	14.5445	11.1899	19.6388	21.8921	16.2929
810	-27.27	-23.2949	-22.9057	-26.6945	-19.2091	-25.2159	-27.3529		810	1.49	17.5431	14.5764	11.2227	19.6731	21.9564	16.3469
811	-27.36	-23.3571	-22.9597	-26.7652	-19.245	-25.2626	-27.4131		811	1.4934	17.5837	14.6083	11.2555	19.7075	22.0207	16.4009
812	-27.45	-23.4193	-23.0138	-26.8358	-19.281	-25.3092	-27.4733		812	1.4968	17.6243	14.6402	11.2884	19.7419	22.0851	16.4549
813	-27.54	-23.4815	-23.0678	-26.9064	-19.3169	-25.3559	-27.5336		813	1.5002	17.665	14.6721	11.3212	19.7762	22.1494	16.5088
814	-27.63	-23.5437	-23.1219	-26.9771	-19.3529	-25.4026	-27.5938		814	1.5036	17.7056	14.7041	11.354	19.8106	22.2138	16.5628
815	-27.72	-23.6059	-23.1759	-27.0477	-19.3889	-25.4492	-27.654		815	1.507	17.7462	14.736	11.3868	19.845	22.2781	16.6168
816	-27.81	-23.6681	-23.23	-27.1184	-19.4248	-25.4959	-27.7142		816	1.5104	17.7868	14.7679	11.4197	19.8793	22.3424	16.6708
817	-27.9	-23.7302	-23.284	-27.189	-19.4608	-25.5425	-27.7745		817	1.5138	17.8275	14.7998	11.4525	19.9137	22.4068	16.7247
818	-27.99	-23.7924	-23.338	-27.2597	-19.4967	-25.5892	-27.8347		818	1.5172	17.8681	14.8317	11.4853	19.9481	22.4711	16.7787
819	-28.08	-23.8546	-23.3921	-27.3303	-19.5327	-25.6359	-27.8949		819	1.5206	17.9087	14.8636	11.5181	19.9824	22.5355	16.8327
820	-28.17	-23.9168	-23.4461	-27.4009	-19.5687	-25.6825	-27.9552		820	1.524	17.9493	14.8955	11.551	20.0168	22.5998	16.8867
821	-28.262	-23.979	-23.5002	-27.4716	-19.6046	-25.7292	-28.0154		821	1.5276	17.99	14.9275	11.5838	20.0511	22.6641	16.9407
822	-28.354	-24.0412	-23.5542	-27.5422	-19.6406	-25.7759	-28.0756		822	1.5312	18.0306	14.9594	11.6166	20.0855	22.7285	16.9946
823	-28.446	-24.1034	-23.6083	-27.6129	-19.6765	-25.8225	-28.1359		823	1.5348	18.0712	14.9913	11.6494	20.1199	22.7928	17.0486
824	-28.538	-24.1655	-23.6623	-27.6835	-19.7125	-25.8692	-28.1961		824	1.5384	18.1119	15.0232	11.6822	20.1542	22.8572	17.1026
825	-28.63	-24.2277	-23.7164	-27.7541	-19.7485	-25.9159	-28.2563		825	1.542	18.1525	15.0551	11.7151	20.1886	22.9215	17.1566
826	-28.722	-24.2899	-23.7704	-27.8248	-19.7844	-25.9625	-28.3166		826	1.5456	18.1931	15.087	11.7479	20.223	22.9858	17.2105
827	-28.814	-24.3521	-23.8245	-27.8954	-19.8204	-26.0092	-28.3768		827	1.5492	18.2338	15.119	11.7807	20.2573	23.0502	17.2645
828	-28.906	-24.4143	-23.8785	-27.966	-19.8563	-26.0558	-28.437		828	1.5528	18.2744	15.1509	11.8135	20.2917	23.1145	17.3185
829	-28.998	-24.4765	-23.9325	-28.0367	-19.8923	-26.1025	-28.4973		829	1.5564	18.315	15.1828	11.8464	20.326	23.1789	17.3725
830	-29.09	-24.5387	-23.9866	-28.1073	-19.9283	-26.1492	-28.5575		830	1.56	18.3556	15.2147	11.8792	20.3604	23.2432	17.4264
831	-29.182	-24.6009	-24.0406	-28.178	-19.9642	-26.1958	-28.6177		831	1.5637	18.3963	15.2466	11.912	20.3948	23.3075	17.4804
832	-29.274	-24.663	-24.0947	-28.2486	-20.0002	-26.2425	-28.6779		832	1.5674	18.4369	15.2785	11.9448	20.4291	23.3719	17.5344
833	-29.366	-24.7252	-24.1487	-28.3193	-20.0361	-26.2892	-28.7382		833	1.5711	18.4775	15.3104	11.9777	20.4635	23.4362	17.5884
834	-29.458	-24.7874	-24.2028	-28.3899	-20.0721	-26.3358	-28.7984		834	1.5748	18.5182	15.3424	12.0105	20.4979	23.5006	17.6424
835	-29.55	-24.8485	-24.2569	-28.463	-20.1091	-26.3812	-28.8567		835	1.5785	18.5607	15.3743	12.0441	20.5317	23.5646	17.696
836	-29.642	-24.9092	-24.311	-28.537	-20.1464	-26.4261	-28.9143		836	1.5822	18.6038	15.4062	12.078	20.5655	23.6285	17.7495
837	-29.734	-24.97	-24.3651	-28.6109	-20.1837	-26.4711	-28.972		837	1.5859	18.6469	15.4381	12.1119	20.5992	23.6925	17.8029
838	-29.826	-25.0307	-24.4191	-28.6849	-20.221	-26.516	-29.0296		838	1.5896	18.69	15.47	12.1458	20.6329	23.7564	17.8564
839	-29.918	-25.0914	-24.4732	-28.7589	-20.2583	-26.561	-29.0873		839	1.5933	18.7331	15.5019	12.1797	20.6667	23.8203	17.9099
840	-30.01	-25.1522	-24.5273	-28.8328	-20.2956	-26.6059	-29.1449		840	1.597	18.7762	15.5338	12.2135	20.7004	23.8842	17.9634
841	-30.103	-25.2129	-24.5814	-28.9068	-20.3329	-26.6509	-29.2026		841	1.601	18.8193	15.5657	12.2474	20.7341	23.9482	18.0169
842	-30.196	-25.2736	-24.6355	-28.9807	-20.3702	-26.6958	-29.2602		842	1.605	18.8624	15.5976	12.2813	20.7679	24.0121	18.0704
843	-30.289	-25.3344	-24.6896	-29.0547	-20.4075	-26.7408	-29.3179		843	1.609	18.9055	15.6295	12.3152	20.8016	24.076	18.1239
844	-30.382	-25.3951	-24.7437	-29.1286	-20.4448	-26.7857	-29.3755		844	1.613	18.9486	15.6615	12.3491	20.8353	24.14	18.1773
845	-30.475	-25.4559	-24.7978	-29.2026	-20.4821	-26.8307	-29.4332		845	1.617	18.9917	15.6934	12.383	20.8691	24.2039	18.2308
846	-30.568	-25.5166	-24.8519	-29.2765	-20.5194	-26.8756	-29.4908		846	1.621	19.0348	15.7253	12.4169	20.9028	24.2678	18.2843
847	-30.661	-25.5773	-24.906	-29.3505	-20.5567	-26.9205	-29.5484		847	1.625	19.0779	15.7572	12.4507	20.9365	24.3318	18.3378
848	-30.754	-25.6381	-24.9601	-29.4244	-20.594	-26.9655	-29.6061		848	1.629	19.121	15.7891	12.4846	20.9703	24.3957	18.3913
849	-30.847	-25.6988	-25.0142	-29.4984	-20.6313	-27.0104	-29.6637		849	1.633	19.1641	15.821	12.5185	21.004	24.4596	18.4448
850	-30.94	-25.7595	-25.0683	-29.5724	-20.6686	-27.0554	-29.7214		850	1.637	19.2072	15.8529	12.5524	21.0377	24.5236	18.4983
851	-31.034	-25.8203	-25.1224	-29.6463	-20.7059	-27.1003	-29.779		851	1.6411	19.2503	15.8848	12.5863	21.0715	24.5875	18.5517
852	-31.128	-25.881	-25.1765	-29.7203	-20.7432	-27.1453	-29.8367		852	1.6452	19.2934	15.9167	12.6202	21.1052	24.6514	18.6052
853	-31.222	-25.9417	-25.2306	-29.7942	-20.7805	-27.1902	-29.8943		853	1.6493	19.3365	15.9486	12.6541	21.1389	24.7154	18.6587
854	-31.316	-26.0025	-25.2846	-29.8682	-20.8178	-27.2352	-29.952		854	1.6534	19.3796	15.9805	12.688	21.1727	24.7793	18.7122
855	-31.41	-26.0632	-25.3387	-29.9421	-20.8551	-27.2801	-30.0096		855	1.6575	19.4228	16.0124	12.7218	21.2064	24.8432	18.7657
856	-31.504	-26.1239	-25.3928	-30.0161	-20.8924	-27.3251	-30.0673		856	1.6616	19.4658	16.0444	12.7557	21.2401	24.9072	18.8192
857	-31.598	-26.1847	-25.4469	-30.09	-20.9297	-27.37	-30.1249		857	1.6657	19.509	16.0763	12.7896	21.2738	24.9711	18.8727
858	-31.692	-26.2454	-25.501	-30.164	-20.967	-27.415	-30.1826		858	1.6698	19.5521	16.1082	12.8235	21.3076	25.035	18.9261
859	-31.786	-26.3061	-25.5551	-30.2379	-21.0043	-27.4599	-30.2402		859	1.6739	19.5952	16.1401	12.8574	21.3413	25.099	18.9796
860	-31.88	-26.3669	-25.6092	-30.3119	-21.0416	-27.5048	-30.2979		860	1.678	19.6383	16.172	12.8913	21.3751	25.1629	19.0331
861	-31.976	-26.4276	-25.6633	-30.3858	-21.0789	-27.5498	-30.3555		861	1.6823	19.6814	16.2039	12.9252	21.4088	25.2268	19.0866
862	-32.072	-26.4884	-25.7174	-30.4598	-21.1162	-27.5947	-30.4132		862	1.6866	19.7245	16.2358	12.959	21.4425	25.2908	19.1401
863	-32.168	-26.5491	-25.7715	-30.5338	-21.1535	-27.6397	-30.4708		863	1.6909	19.7676	16.2677	12.9929	21.4762	25.3547	19.1936
864	-32.264	-26.6098	-25.8256	-30.6077	-21.1908	-27.6846	-30.5284		864	1.6952	19.8107	16.2996	13.0268	21.51	25.4186	19.2471
865	-32.36	-26.6705	-25.8797	-30.6817	-21.2281	-27.7296	-30.5861		865	1.6995	19.8538	16.3315	13.0607	21.5437	25.4826	19.3005
866	-32.456	-26.7313	-25.9338	-30.7556	-21.2654	-27.7745	-30.6437		866	1.7038	19.8969	16.3634	13.0946	21.5774	25.5465	19.354
867	-32.552	-26.792	-25.9879	-30.8296	-21.3027	-27.8195	-30.7014		867	1.7081	19.94	16.3953	13.1285	21.6112	25.6104	19.4075
868	-32.648	-26.8521	-26.042	-30.906	-21.341	-27.8638	-30.7585		868	1.7124	19.983	16.4266	13.1641	21.6436	25.6746	19.4601
869	-32.744	-26.9121	-26.0961	-30.9826	-21.3794	-27.9082	-30.8157		869	1.7167	20.0261	16.4578	13.1998	21.676	25.7387	19.5127
870	-32.84	-26.9721	-26.1502	-31.0591	-21.4177	-27.9525	-30.8728		870	1.721	20.0691	16.489	13.2355	21.7084	25.8028	19.5652
871	-32.936	-27.0321	-26.2042	-31.1357	-21.4561	-27.9969	-30.9299		871	1.7255	20.1122	16.5202	13.2712	21.7408	25.8669	19.6178
872	-33.032	-27.0921	-26.2583	-31.2122	-21.4945	-28.0413	-30.987		872	1.73	20.1552	16.5514	13.3069	21.7732	25.9311	19.6703
873	-33.128	-27.1521	-26.3124	-31.2888	-21.5328	-28.0856	-31.0441		873	1.7345	20.1983	16.5826	13.3426	21.8056	25.9952	19.7229
874	-33.224	-27.2122	-26.3665	-31.3653	-21.5712	-28.13	-31.1013		874	1.739	20.2413	16.6138	13.3783	21.838	26.0593	19.7754
875	-33.32	-27.2722	-26.4206	-31.4419	-21.6096	-28.1743	-31.1584		875	1.7435	20.2843	16.6451	13.414	21.8704	26.1234	19.828
876	-33.416	-27.3322	-26.4747	-31.5185	-21.6479	-28.2187	-31.2155		876	1.748	20.3274	16.6763	13.4497	21.9028	26.1876	19.8806
877	-33.512	-27.3922	-26.5288	-31.595	-21.6863	-28.263	-31.2726		877	1.7525	20.3704	16.7075	13.4854	21.9352	26.2517	19.9331
878	-33.608	-27.4522	-26.5829	-31.6716	-21.7247	-28.3074	-31.3298		878	1.757	20.4135	16.7387	13.5211	21.9676	26.3158	19.9857
879	-33.704	-27.5122	-26.637	-31.7481	-21.763	-28.3517	-31.3869		879	1.7615	20.4565	16.7699	13.5568	22	26.38	20.0382
880	-33.8	-27.5722	-26.6911	-31.8247	-21.8014	-28.3961	-31.444		880	1.766	20.4995	16.8011	13.5925	22.0324	26.4441	20.0908
881	-33.897	-27.6322	-26.7452	-31.9013	-21.8398	-28.4404	-31.5011		881	1.7706	20.5426	16.8323	13.6282	22.0648	26.5082	20.1434
882	-33.994	-27.6923	-26.7993	-31.9778	-21.8781	-28.4848	-31.5583		882	1.7752	20.5856	16.8635	13.6639	22.0972	26.5724	20.1959
883	-34.091	-27.7523	-26.8534	-32.0544	-21.9165	-28.5291	-31.6154		883	1.7798	20.6287	16.8947	13.6996	22.1296	26.6365	20.2485
884	-34.188	-27.8123	-26.9075	-32.1309	-21.9549	-28.5735	-31.6725		884	1.7844	20.6717	16.926	13.7353	22.162	26.7006	20.301
885	-34.285	-27.8723	-26.9615	-32.2075	-21.9932	-28.6178	-31.7296		885	1.789	20.7148	16.9572	13.771	22.1944	26.7647	20.3536
886	-34.382	-27.9323	-27.0156	-32.2841	-22.0316	-28.6622	-31.7868		886	1.7936	20.7578	16.9884	13.8067	22.2268	26.8289	20.4062
887	-34.479	-27.9923	-27.0697	-32.3606	-22.07	-28.7066	-31.8439		887	1.7982	20.8009	17.0196	13.8424	22.2592	26.893	20.4587
888	-34.576	-28.0523	-27.1238	-32.4372	-22.1083	-28.7509	-31.901		888	1.8028	20.8439	17.0508	13.8781	22.2916	26.9571	20.5113
889	-34.673	-28.1124	-27.1779	-32.5137	-22.1467	-28.7953	-31.9581		889	1.8074	20.8869	17.082	13.9138	22.324	27.0212	20.5638
890	-34.77	-28.1724	-27.232	-32.5903	-22.1851	-28.8396	-32.0153		890	1.812	20.93	17.1132	13.9495	22.3564	27.0854	20.6164
891	-34.868	-28.2324	-27.2861	-32.6668	-22.2234	-28.884	-32.0724		891	1.8168	20.973	17.1444	13.9852	22.3888	27.1495	20.6689
892	-34.966	-28.2924	-27.3402	-32.7434	-22.2618	-28.9283	-32.1295		892	1.8216	21.0161	17.1757	14.0209	22.4212	27.2136	20.7215
893	-35.064	-28.3524	-27.3943	-32.8199	-22.3002	-28.9727	-32.1866		893	1.8264	21.0591	17.2069	14.0566	22.4536	27.2778	20.774
894	-35.162	-28.4124	-27.4484	-32.8965	-22.3385	-29.017	-32.2438		894	1.8312	21.1022	17.2381	14.0922	22.486	27.3419	20.8266
895	-35.26	-28.4724	-27.5025	-32.9731	-22.3769	-29.0614	-32.3009		895	1.836	21.1452	17.2693	14.128	22.5184	27.406	20.8792
896	-35.358	-28.5325	-27.5566	-33.0496	-22.4153	-29.1057	-32.358		896	1.8408	21.1882	17.3005	14.1637	22.5508	27.4702	20.9317
897	-35.456	-28.5925	-27.6107	-33.1262	-22.4536	-29.1501	-32.4151		897	1.8456	21.2313	17.3317	14.1994	22.5832	27.5343	20.9843
898	-35.554	-28.6525	-27.6648	-33.2027	-22.492	-29.1944	-32.4723		898	1.8504	21.2743	17.3629	14.235	22.6156	27.5984	21.0368
899	-35.652	-28.7125	-27.7189	-33.2793	-22.5304	-29.2388	-32.5294		899	1.8552	21.3174	17.3941	14.2707	22.648	27.6625	21.0894
900	-35.75	-28.7725	-27.773	-33.3559	-22.5688	-29.2831	-32.5865		900	1.86	21.3604	17.4253	14.3064	22.6804	27.7267	21.142
901	-35.849	-28.8325	-27.827	-33.4324	-22.6071	-29.3275	-32.6436		901	1.865	21.4034	17.4566	14.3421	22.7128	27.7908	21.1945
902	-35.948	-28.8925	-27.8811	-33.509	-22.6455	-29.3718	-32.7008		902	1.87	21.4465	17.4878	14.3778	22.7452	27.8549	21.2471
903	-36.047	-28.9546	-27.9357	-33.5876	-22.6855	-29.4159	-32.758		903	1.875	21.4894	17.5177	14.4148	22.7764	27.9195	21.2997
904	-36.146	-29.0177	-27.9905	-33.6674	-22.7266	-29.4598	-32.8153		904	1.88	21.5323	17.5469	14.4524	22.8068	27.9843	21.3525
905	-36.245	-29.0809	-28.0453	-33.7472	-22.7676	-29.5037	-32.8726		905	1.885	21.5751	17.5762	14.4901	22.8373	28.0491	21.4052
906	-36.344	-29.1441	-28.1001	-33.827	-22.8086	-29.5476	-32.93		906	1.89	21.618	17.6054	14.5277	22.8678	28.1139	21.458
907	-36.443	-29.2073	-28.1549	-33.9068	-22.8497	-29.5915	-32.9873		907	1.895	21.6608	17.6346	14.5653	22.8983	28.1787	21.5107
908	-36.542	-29.2704	-28.2097	-33.9866	-22.8907	-29.6354	-33.0446		908	1.9	21.7037	17.6638	14.603	22.9287	28.2435	21.5635
909	-36.641	-29.3336	-28.2645	-34.0664	-22.9317	-29.6793	-33.1019		909	1.905	21.7466	17.693	14.6406	22.9592	28.3083	21.6162
910	-36.74	-29.3968	-28.3193	-34.1462	-22.9728	-29.7232	-33.1592		910	1.91	21.7894	17.7223	14.6783	22.9897	28.3731	21.669
911	-36.84	-29.46	-28.3741	-34.226	-23.0138	-29.7671	-33.2165		911	1.9151	21.8323	17.7515	14.7159	23.0202	28.4379	21.7217
912	-36.94	-29.5231	-28.4289	-34.3058	-23.0548	-29.8109	-33.2739		912	1.9202	21.8751	17.7807	14.7536	23.0507	28.5027	21.7745
913	-37.04	-29.5863	-28.4837	-34.3856	-23.0958	-29.8548	-33.3312		913	1.9253	21.918	17.8099	14.7912	23.0811	28.5675	21.8272
914	-37.14	-29.6495	-28.5385	-34.4654	-23.1369	-29.8987	-33.3885		914	1.9304	21.9608	17.8392	14.8288	23.1116	28.6323	21.88
915	-37.24	-29.7127	-28.5933	-34.5452	-23.1779	-29.9426	-33.4458		915	1.9355	22.0037	17.8684	14.8665	23.1421	28.6971	21.9327
916	-37.34	-29.7758	-28.6481	-34.625	-23.2189	-29.9865	-33.5031		916	1.9406	22.0466	17.8976	14.9041	23.1726	28.7619	21.9855
917	-37.44	-29.839	-28.7028	-34.7048	-23.26	-30.0304	-33.5604		917	1.9457	22.0894	17.9268	14.9418	23.203	28.8267	22.0382
918	-37.54	-29.9022	-28.7576	-34.7846	-23.301	-30.0743	-33.6178		918	1.9508	22.1323	17.9561	14.9794	23.2335	28.8915	22.091
919	-37.64	-29.9654	-28.8124	-34.8644	-23.342	-30.1182	-33.6751		919	1.9559	22.1751	17.9853	15.017	23.264	28.9564	22.1437
920	-37.74	-30.0285	-28.8672	-34.9442	-23.3831	-30.1621	-33.7324		920	1.961	22.218	18.0145	15.0547	23.2945	29.0212	22.1965
921	-37.84	-30.0917	-28.922	-35.0239	-23.4241	-30.206	-33.7897		921	1.9663	22.2609	18.0437	15.0923	23.3249	29.086	22.2492
922	-37.94	-30.1549	-28.9768	-35.1037	-23.4651	-30.2499	-33.847		922	1.9716	22.3037	18.0729	15.13	23.3554	29.1508	22.302
923	-38.04	-30.2181	-29.0316	-35.1835	-23.5061	-30.2938	-33.9043		923	1.9769	22.3466	18.1022	15.1676	23.3859	29.2156	22.3547
924	-38.14	-30.2813	-29.0864	-35.2634	-23.5472	-30.3377	-33.9617		924	1.9822	22.3894	18.1314	15.2053	23.4164	29.2804	22.4075
925	-38.24	-30.3444	-29.1412	-35.3432	-23.5882	-30.3816	-34.019		925	1.9875	22.4323	18.1606	15.2429	23.4468	29.3452	22.4602
926	-38.34	-30.4076	-29.196	-35.423	-23.6292	-30.4255	-34.0763		926	1.9928	22.4751	18.1898	15.2805	23.4773	29.41	22.513
927	-38.44	-30.4708	-29.2508	-35.5027	-23.6703	-30.4694	-34.1336		927	1.9981	22.518	18.2191	15.3182	23.5078	29.4748	22.5657
928	-38.54	-30.534	-29.3056	-35.5825	-23.7113	-30.5132	-34.1909		928	2.0034	22.5608	18.2483	15.3558	23.5383	29.5396	22.6185
929	-38.64	-30.5971	-29.3604	-35.6623	-23.7523	-30.5571	-34.2482		929	2.0087	22.6037	18.2775	15.3935	23.5688	29.6044	22.6712
930	-38.74	-30.6603	-29.4152	-35.7421	-23.7934	-30.601	-34.3055		930	2.014	22.6466	18.3067	15.4311	23.5992	29.6692	22.724
931	-38.842	-30.7235	-29.47	-35.8219	-23.8344	-30.6449	-34.3629		931	2.0194	22.6894	18.336	15.4688	23.6297	29.734	22.7767
932	-38.944	-30.7867	-29.5248	-35.9017	-23.8754	-30.6888	-34.4202		932	2.0248	22.7323	18.3652	15.5064	23.6602	29.7988	22.8295
933	-39.046	-30.8498	-29.5796	-35.9815	-23.9164	-30.7327	-34.4775		933	2.0302	22.7751	18.3944	15.544	23.6907	29.8636	22.8822
934	-39.148	-30.913	-29.6344	-36.0613	-23.9575	-30.7766	-34.5348		934	2.0356	22.818	18.4236	15.5817	23.7211	29.9284	22.935
935	-39.25	-30.9762	-29.6892	-36.1411	-23.9985	-30.8205	-34.5921		935	2.041	22.8608	18.4528	15.6193	23.7516	29.9932	22.9877
936	-39.352	-31.0394	-29.744	-36.2209	-24.0395	-30.8644	-34.6495		936	2.0464	22.9037	18.4821	15.657	23.7821	30.058	23.0405
937	-39.454	-31.1026	-29.7988	-36.3007	-24.0806	-30.9083	-34.7068		937	2.0518	22.9466	18.5113	15.6946	23.8126	30.1228	23.0932
938	-39.556	-31.1657	-29.8536	-36.3805	-24.1216	-30.9522	-34.7641		938	2.0572	22.9894	18.5405	15.7323	23.843	30.1877	23.146
939	-39.658	-31.2289	-29.9084	-36.4603	-24.1626	-30.9961	-34.8214		939	2.0626	23.0323	18.5697	15.7699	23.8735	30.2524	23.1987
940	-39.76	-31.2921	-29.9632	-36.5401	-24.2036	-31.04	-34.8787		940	2.068	23.0751	18.599	15.8075	23.904	30.3173	23.2515
941	-39.863	-31.3572	-30.0194	-36.6214	-24.2466	-31.0837	-34.9358		941	2.0736	23.1202	18.627	15.8468	23.9342	30.3825	23.3044
942	-39.966	-31.4242	-30.0771	-36.7042	-24.2916	-31.1272	-34.9927		942	2.0792	23.1678	18.6538	15.8877	23.9642	30.4482	23.3576
943	-40.069	-31.4913	-30.1348	-36.787	-24.3365	-31.1707	-35.0496		943	2.0848	23.2153	18.6806	15.9287	23.9941	30.514	23.4108
944	-40.172	-31.5584	-30.1925	-36.8698	-24.3815	-31.2142	-35.1065		944	2.0904	23.2628	18.7073	15.9696	24.024	30.5797	23.464
945	-40.275	-31.6255	-30.2502	-36.9526	-24.4265	-31.2577	-35.1634		945	2.096	23.3103	18.7341	16.0105	24.054	30.6454	23.5172
946	-40.378	-31.6926	-30.3079	-37.0354	-24.4715	-31.3012	-35.2203		946	2.1016	23.3578	18.7609	16.0515	24.0839	30.7112	23.5704
947	-40.481	-31.7597	-30.3656	-37.1182	-24.5165	-31.3448	-35.2772		947	2.1072	23.4053	18.7877	16.0924	24.1139	30.7769	23.6236
948	-40.584	-31.8267	-30.4233	-37.201	-24.5614	-31.3883	-35.3341		948	2.1128	23.4528	18.8144	16.1334	24.1438	30.8426	23.6767
949	-40.687	-31.8938	-30.481	-37.2838	-24.6064	-31.4318	-35.391		949	2.1184	23.5004	18.8412	16.1743	24.1737	30.9083	23.7299
950	-40.79	-31.9609	-30.5387	-37.3666	-24.6514	-31.4753	-35.4479		950	2.124	23.5479	18.868	16.2152	24.2037	30.9741	23.7831
951	-40.894	-32.028	-30.5964	-37.4494	-24.6964	-31.5188	-35.5048		951	2.1297	23.5954	18.8948	16.2562	24.2336	31.0398	23.8363
952	-40.998	-32.0951	-30.6541	-37.5322	-24.7414	-31.5623	-35.5617		952	2.1354	23.6429	18.9215	16.2971	24.2636	31.1055	23.8895
953	-41.102	-32.1622	-30.7118	-37.615	-24.7863	-31.6058	-35.6185		953	2.1411	23.6904	18.9483	16.338	24.2935	31.1713	23.9427
954	-41.206	-32.2293	-30.7695	-37.6978	-24.8313	-31.6493	-35.6754		954	2.1468	23.7379	18.9751	16.379	24.3235	31.237	23.9959
955	-41.31	-32.2963	-30.8272	-37.7806	-24.8763	-31.6928	-35.7323		955	2.1525	23.7854	19.0019	16.4199	24.3534	31.3027	24.0491
956	-41.414	-32.3634	-30.8849	-37.8634	-24.9213	-31.7364	-35.7892		956	2.1582	23.8329	19.0286	16.4609	24.3833	31.3684	24.1023
957	-41.518	-32.4305	-30.9427	-37.9462	-24.9662	-31.7799	-35.8461		957	2.1639	23.8804	19.0554	16.5018	24.4133	31.4342	24.1555
958	-41.622	-32.4976	-31.0004	-38.029	-25.0112	-31.8234	-35.903		958	2.1696	23.9279	19.0822	16.5427	24.4432	31.4999	24.2086
959	-41.726	-32.5647	-31.0581	-38.1118	-25.0562	-31.8669	-35.9599		959	2.1753	23.9755	19.109	16.5837	24.4732	31.5656	24.2618
960	-41.83	-32.6317	-31.1158	-38.1946	-25.1012	-31.9104	-36.0168		960	2.181	24.023	19.1358	16.6246	24.5031	31.6314	24.315
961	-41.935	-32.6988	-31.1735	-38.2775	-25.1461	-31.9539	-36.0737		961	2.1869	24.0705	19.1625	16.6656	24.533	31.6971	24.3682
962	-42.04	-32.7659	-31.2312	-38.3603	-25.1911	-31.9974	-36.1306		962	2.1928	24.118	19.1893	16.7065	24.563	31.7628	24.4214
963	-42.145	-32.833	-31.2889	-38.443	-25.2361	-32.041	-36.1875		963	2.1987	24.1655	19.2161	16.7474	24.5929	31.8286	24.4746
964	-42.25	-32.9001	-31.3466	-38.5259	-25.2811	-32.0845	-36.2443		964	2.2046	24.213	19.2429	16.7884	24.6229	31.8943	24.5278
965	-42.355	-32.9672	-31.4043	-38.6087	-25.3261	-32.128	-36.3012		965	2.2105	24.2605	19.2696	16.8293	24.6528	31.96	24.581
966	-42.46	-33.0343	-31.462	-38.6915	-25.371	-32.1715	-36.3581		966	2.2164	24.3081	19.2964	16.8702	24.6828	32.0258	24.6342
967	-42.565	-33.1013	-31.5197	-38.7743	-25.416	-32.215	-36.415		967	2.2223	24.3556	19.3232	16.9112	24.7127	32.0915	24.6874
968	-42.67	-33.1684	-31.5774	-38.8571	-25.461	-32.2585	-36.4719		968	2.2282	24.4031	19.35	16.9521	24.7427	32.1572	24.7405
969	-42.775	-33.2355	-31.6351	-38.9399	-25.506	-32.302	-36.5288		969	2.2341	24.4506	19.3768	16.9931	24.7726	32.2229	24.7937
970	-42.88	-33.3026	-31.6928	-39.0227	-25.551	-32.3455	-36.5857		970	2.24	24.4981	19.4035	17.034	24.8025	32.2887	24.8469
971	-42.985	-33.3697	-31.7505	-39.1055	-25.5959	-32.389	-36.6426		971	2.246	24.5456	19.4303	17.075	24.8325	32.3544	24.9001
972	-43.09	-33.4368	-31.8082	-39.1883	-25.6409	-32.4326	-36.6995		972	2.252	24.5931	19.4571	17.1159	24.8624	32.4201	24.9533
973	-43.195	-33.5038	-31.8659	-39.2711	-25.6859	-32.4761	-36.7564		973	2.258	24.6406	19.4839	17.1568	24.8924	32.4858	25.0065
974	-43.3	-33.5709	-31.9236	-39.3539	-25.7309	-32.5196	-36.8133		974	2.264	24.6881	19.5106	17.1978	24.9223	32.5516	25.0597
975	-43.405	-33.638	-31.9813	-39.4367	-25.7758	-32.5631	-36.8702		975	2.27	24.7357	19.5374	17.2387	24.9522	32.6173	25.1129
976	-43.51	-33.7051	-32.0391	-39.5195	-25.8208	-32.6066	-36.9271		976	2.276	24.7832	19.5642	17.2796	24.9822	32.683	25.1661
977	-43.615	-33.7722	-32.0968	-39.6023	-25.8658	-32.6501	-36.984		977	2.282	24.8307	19.591	17.3206	25.0121	32.7488	25.2193
978	-43.72	-33.8393	-32.1545	-39.6851	-25.9108	-32.6936	-37.0408		978	2.288	24.8782	19.6178	17.3615	25.0421	32.8145	25.2724
979	-43.825	-33.9064	-32.2122	-39.7679	-25.9557	-32.7371	-37.0977		979	2.294	24.9257	19.6445	17.4025	25.072	32.8802	25.3256
980	-43.93	-33.9734	-32.2699	-39.8507	-26.0007	-32.7807	-37.1546		980	2.3	24.9732	19.6713	17.4434	25.1019	32.946	25.3788
981	-44.037	-34.0405	-32.3276	-39.9335	-26.0457	-32.8242	-37.2115		981	2.3062	25.0207	19.6981	17.4843	25.1319	33.0117	25.432
982	-44.144	-34.1075	-32.386	-40.0167	-26.0913	-32.8676	-37.2683		982	2.3124	25.0692	19.7248	17.5258	25.1619	33.0776	25.4851
983	-44.251	-34.1741	-32.4483	-40.1017	-26.1402	-32.9109	-37.3245		983	2.3186	25.123	19.7508	17.5698	25.1924	33.1443	25.5378
984	-44.358	-34.2406	-32.5105	-40.1867	-26.1892	-32.9541	-37.3807		984	2.3248	25.1767	19.7769	17.6138	25.2229	33.211	25.5904
985	-44.465	-34.3071	-32.5728	-40.2717	-26.2381	-32.9973	-37.4369		985	2.331	25.2305	19.803	17.6579	25.2533	33.2777	25.6431
986	-44.572	-34.3736	-32.6351	-40.3567	-26.287	-33.0405	-37.4931		986	2.3372	25.2843	19.8291	17.7019	25.2838	33.3443	25.6957
987	-44.679	-34.4402	-32.6973	-40.4418	-26.336	-33.0838	-37.5494		987	2.3434	25.338	19.8551	17.746	25.3143	33.411	25.7484
988	-44.786	-34.5067	-32.7596	-40.5268	-26.3849	-33.127	-37.6056		988	2.3496	25.3918	19.8812	17.79	25.3448	33.4777	25.8011
989	-44.893	-34.5732	-32.8219	-40.6118	-26.4338	-33.1702	-37.6618		989	2.3558	25.4455	19.9073	17.8341	25.3752	33.5444	25.8537
990	-45	-34.6398	-32.8841	-40.6968	-26.4828	-33.2134	-37.718		990	2.362	25.4993	19.9334	17.8781	25.4057	33.6111	25.9064
991	-45.108	-34.7063	-32.9464	-40.7819	-26.5317	-33.2567	-37.7742		991	2.3683	25.553	19.9595	17.9222	25.4362	33.6778	25.959
992	-45.216	-34.7728	-33.0087	-40.8669	-26.5806	-33.2999	-37.8304		992	2.3746	25.6068	19.9855	17.9662	25.4666	33.7445	26.0117
993	-45.324	-34.8394	-33.0709	-40.9519	-26.6296	-33.3431	-37.8866		993	2.3809	25.6606	20.0116	18.0102	25.4971	33.8112	26.0643
994	-45.432	-34.9059	-33.1332	-41.0369	-26.6785	-33.3863	-37.9428		994	2.3872	25.7143	20.0377	18.0543	25.5276	33.8779	26.117
995	-45.54	-34.9724	-33.1955	-41.1219	-26.7274	-33.4295	-37.9991		995	2.3935	25.7681	20.0638	18.0983	25.5581	33.9446	26.1696
996	-45.648	-35.0389	-33.2577	-41.207	-26.7764	-33.4728	-38.0553		996	2.3998	25.8219	20.0899	18.1424	25.5885	34.0113	26.2223
997	-45.756	-35.1055	-33.32	-41.292	-26.8253	-33.516	-38.1115		997	2.4061	25.8756	20.1159	18.1864	25.619	34.078	26.275
998	-45.864	-35.172	-33.3823	-41.377	-26.8742	-33.5592	-38.1677		998	2.4124	25.9294	20.142	18.2305	25.6495	34.1447	26.3276
999	-45.972	-35.2385	-33.4445	-41.462	-26.9231	-33.6024	-38.2239		999	2.4187	25.9831	20.1681	18.2745	25.68	34.2114	26.3803
1000	-46.08	-35.3051	-33.5068	-41.547	-26.9721	-33.6457	-38.2801		1000	2.425	26.0369	20.1942	18.3186	25.7104	34.2781	26.4329
1001	-46.188	-35.3716	-33.5691	-41.6321	-27.021	-33.6889	-38.3363		1001	2.4315	26.0906	20.2203	18.3626	25.7409	34.3448	26.4856
1002	-46.296	-35.4381	-33.6313	-41.7171	-27.0699	-33.7321	-38.3925		1002	2.438	26.1444	20.2463	18.4066	25.7714	34.4115	26.5382
1003	-46.404	-35.5047	-33.6936	-41.8021	-27.1189	-33.7753	-38.4488		1003	2.4445	26.1982	20.2724	18.4507	25.8018	34.4781	26.5909
1004	-46.512	-35.5712	-33.7559	-41.8871	-27.1678	-33.8186	-38.505		1004	2.451	26.2519	20.2985	18.4947	25.8323	34.5448	26.6435
1005	-46.62	-35.6377	-33.8182	-41.9721	-27.2168	-33.8618	-38.5612		1005	2.4575	26.3057	20.3246	18.5388	25.8628	34.6115	26.6962
1006	-46.728	-35.7043	-33.8804	-42.0572	-27.2657	-33.905	-38.6174		1006	2.464	26.3594	20.3507	18.5828	25.8933	34.6782	26.7489
1007	-46.836	-35.7708	-33.9427	-42.1422	-27.3146	-33.9482	-38.6736		1007	2.4705	26.4132	20.3767	18.6269	25.9237	34.7449	26.8015
1008	-46.944	-35.8373	-34.005	-42.2272	-27.3636	-33.9915	-38.7298		1008	2.477	26.467	20.4028	18.6709	25.9542	34.8116	26.8542
1009	-47.052	-35.9038	-34.0672	-42.3122	-27.4125	-34.0347	-38.786		1009	2.4835	26.5207	20.4289	18.715	25.9847	34.8783	26.9068
1010	-47.16	-35.9704	-34.1295	-42.3973	-27.4614	-34.0779	-38.8422		1010	2.49	26.5745	20.455	18.759	26.0151	34.945	26.9595
1011	-47.27	-36.0369	-34.1918	-42.4823	-27.5103	-34.1211	-38.8985		1011	2.4966	26.6282	20.481	18.803	26.0456	35.0117	27.0121
1012	-47.38	-36.1034	-34.254	-42.5673	-27.5593	-34.1644	-38.9547		1012	2.5032	26.682	20.5071	18.8471	26.0761	35.0784	27.0648
1013	-47.49	-36.17	-34.3163	-42.6523	-27.6082	-34.2076	-39.0109		1013	2.5098	26.7357	20.5332	18.8911	26.1066	35.1451	27.1174
1014	-47.6	-36.2365	-34.3786	-42.7373	-27.6571	-34.2508	-39.0671		1014	2.5164	26.7895	20.5593	18.9352	26.137	35.2118	27.1701
1015	-47.71	-36.303	-34.4408	-42.8224	-27.7061	-34.294	-39.1233		1015	2.523	26.8433	20.5854	18.9792	26.1675	35.2785	27.2228
[truncated: 185 more rows]

## Sheet: Figure 3e
Wavelength (nm)	QLSP	QLSP	QLSP	QLSP	QLSP	QLSP	QLSP
[truncated: 1,002 more rows]

## Sheet: Figure 3f
Wavelength (nm)	(ε'+2εm)2 +ε''2	(ε'+2εm)2 +ε''3	(ε'+2εm)2 +ε''4	(ε'+2εm)2 +ε''5	Wavelength (nm)	(ε'+2εm)2 +ε''6	(ε'+2εm)2 +ε''7	(ε'+2εm)2 +ε''8
[truncated: 1,002 more rows]

[truncated: 36 more sheets: Figura 4a, Figure 4b, Figure 4c, Figure 5, Figure 6a, Figure 6b, Figure 6c, Figure 6d, Supplementary Figure 2, Supplementary Figure 3 (Au), Supplementary Figure 3 (Ag), Supplementary Figure 3(Fe), Supplementary Figure 3 (Co), Supplementary Figue 3 (Cu), Supplementary Figure 4(Au), Supplementary Figure 4(Co), Supplementary Figure 4(Fe), Supplementary Figure 4(Ag), Supplementary Figure 4(Cu), Supplementary Figure 5 …]
